# Supplementary material for: Gene and transposable element methylation in great tit (Parus major) brain and blood
Source: BMC Genomics. 2016 May 4;17:332. doi: 10.1186/s12864-016-2653-y (PMC4855439; doi:10.1186/s12864-016-2653-y)
Supplement: Additional file 2: — Full GO-enrichment analysis for differentially methylated gene features: Tables S1 to S6. (XLSX 169 kb) [file 12864_2016_2653_MOESM2_ESM.xlsx]

## Sheet: START
Supplementary file 2: Full GO-enrichment analysis for differentially methylated gene features.
Table S1	GO enrichment analysis for TSS brain differentially hypomethylated genes
Table S2	GO enrichment analysis for TSS brain differentially hypermethylated genes
Table S3	GO enrichment analysis for gene body brain differentially hypermethylated genes
Table S4	GO enrichment analysis for gene body brain differentially hypomethylated genes
Table S5	GO enrichment analysis for TTS brain differentially hypermethylated genes
Table S6	GO enrichment analysis for TTS brain differentially hypomethylated genes

## Sheet: Table S1
Table S1: GO enrichment analysis for TSS brain differentially hypomethylated genes
GO-ID	p-value	corr p-value	x	n	X	N	Description
51293	5.2484e-05	0.042291	7	47	292	13855	establishment of spindle localization
30010	8.8623e-05	0.042291	11	129	292	13855	establishment of cell polarity
51653	0.00010205	0.042291	7	52	292	13855	spindle localization
7163	0.00010353	0.042291	14	203	292	13855	establishment or maintenance of cell polarity
50770	0.00012167	0.044181	15	232	292	13855	regulation of axonogenesis
22604	0.00038821	0.11533	26	598	292	13855	regulation of cell morphogenesis
10769	0.00056777	0.15462	20	418	292	13855	regulation of cell morphogenesis involved in differentiation
45773	0.00066226	0.16648	7	70	292	13855	positive regulation of axon extension
48168	0.0013126	0.24439	8	101	292	13855	regulation of neuronal synaptic plasticity
45664	0.0014209	0.24439	29	759	292	13855	regulation of neuron differentiation
50772	0.0015496	0.25131	9	128	292	13855	positive regulation of axonogenesis
9894	0.0022634	0.25131	39	1156	292	13855	regulation of catabolic process
50767	0.0024763	0.25131	32	898	292	13855	regulation of neurogenesis
50885	0.0026774	0.25131	8	113	292	13855	neuromuscular process controlling balance
10975	0.0026916	0.25131	22	544	292	13855	regulation of neuron projection development
48639	0.0040773	0.298	8	121	292	13855	positive regulation of developmental growth
33121	0.0040865	0.298	25	670	292	13855	regulation of purine nucleotide catabolic process
30811	0.0040865	0.298	25	670	292	13855	regulation of nucleotide catabolic process
30516	0.0042858	0.298	8	122	292	13855	regulation of axon extension
50769	0.0046489	0.31163	14	300	292	13855	positive regulation of neurogenesis
7010	0.0046725	0.31163	37	1128	292	13855	cytoskeleton organization
31175	0.0049941	0.32641	34	1017	292	13855	neuron projection development
22008	0.0052404	0.33579	62	2148	292	13855	neurogenesis
48699	0.0056417	0.3424	59	2030	292	13855	generation of neurons
6865	0.0062635	0.3424	8	130	292	13855	amino acid transport
16358	0.0063244	0.3424	9	158	292	13855	dendrite development
46928	0.0063912	0.3424	6	79	292	13855	regulation of neurotransmitter secretion
48812	0.0066113	0.34709	30	883	292	13855	neuron projection morphogenesis
31329	0.0066912	0.34709	34	1037	292	13855	regulation of cellular catabolic process
50808	0.0073329	0.37215	10	191	292	13855	synapse organization
48858	0.0078153	0.38517	34	1048	292	13855	cell projection morphogenesis
50905	0.0081448	0.38517	10	194	292	13855	neuromuscular process
51960	0.0087218	0.38517	33	1017	292	13855	regulation of nervous system development
42398	0.0090604	0.39479	7	111	292	13855	cellular amino acid derivative biosynthetic process
22603	0.00986	0.42398	34	1065	292	13855	regulation of anatomical structure morphogenesis

## Sheet: Table S2
Table S2: GO enrichment analysis for TSS brain differentially hypermethylated genes	GO enrichment analysis for TSS brain differentially hypermethylated genes
GO-ID	p-value	corr p-value	x	n	X	N	Description
1775	3.9142e-16	2.0229e-12	60	777	361	15159	cell activation
2376	7.159e-14	1.8499e-10	103	2078	361	15159	immune system process
2682	1.0783e-12	1.8576e-09	67	1112	361	15159	regulation of immune system process
6955	5.7556e-11	7.4362e-08	62	1076	361	15159	immune response
6952	9.2046e-11	9.5138e-08	63	1116	361	15159	defense response
2252	1.7244e-10	1.3223e-07	28	282	361	15159	immune effector process
30097	1.791e-10	1.3223e-07	48	734	361	15159	hemopoiesis
48534	2.6916e-10	1.7388e-07	51	820	361	15159	hemopoietic or lymphoid organ development
46649	4.5955e-10	2.6388e-07	33	398	361	15159	lymphocyte activation
9611	6.4417e-10	3.3291e-07	64	1199	361	15159	response to wounding
2520	9.0472e-10	4.2505e-07	51	849	361	15159	immune system development
6950	9.9166e-10	4.2708e-07	131	3398	361	15159	response to stress
50776	1.2619e-09	5.0164e-07	41	601	361	15159	regulation of immune response
7599	1.6484e-09	6.085e-07	40	582	361	15159	hemostasis
42060	1.9607e-09	6.7552e-07	49	815	361	15159	wound healing
45321	2.8751e-09	8.9977e-07	36	497	361	15159	leukocyte activation
2684	2.9598e-09	8.9977e-07	43	669	361	15159	positive regulation of immune system process
50878	3.606e-09	9.4736e-07	44	699	361	15159	regulation of body fluid levels
50817	3.699e-09	9.4736e-07	39	574	361	15159	coagulation
7596	3.699e-09	9.4736e-07	39	574	361	15159	blood coagulation
42110	3.8496e-09	9.4736e-07	25	262	361	15159	T cell activation
48513	4.9504e-09	1.1629e-06	143	3919	361	15159	organ development
50865	9.978e-09	2.242e-06	35	497	361	15159	regulation of cell activation
50867	1.0636e-08	2.2904e-06	26	296	361	15159	positive regulation of cell activation
50896	1.462e-08	3.0222e-06	184	5560	361	15159	response to stimulus
51704	1.6183e-08	3.1738e-06	61	1212	361	15159	multi-organism process
51707	1.6581e-08	3.1738e-06	37	556	361	15159	response to other organism
30168	3.4197e-08	6.3118e-06	25	292	361	15159	platelet activation
30098	5.4398e-08	9.6941e-06	23	257	361	15159	lymphocyte differentiation
48518	5.9746e-08	9.8796e-06	168	5021	361	15159	positive regulation of biological process
2521	6.0709e-08	9.8796e-06	28	367	361	15159	leukocyte differentiation
48583	6.1174e-08	9.8796e-06	67	1440	361	15159	regulation of response to stimulus
51251	1.0954e-07	1.7155e-05	23	267	361	15159	positive regulation of lymphocyte activation
2694	1.3837e-07	2.1032e-05	31	453	361	15159	regulation of leukocyte activation
2443	2.068e-07	3.0535e-05	17	157	361	15159	leukocyte mediated immunity
51249	2.3933e-07	3.4357e-05	28	392	361	15159	regulation of lymphocyte activation
48731	3.2686e-07	4.5654e-05	165	5019	361	15159	system development
30198	3.7501e-07	4.9917e-05	31	474	361	15159	extracellular matrix organization
2696	3.767e-07	4.9917e-05	23	286	361	15159	positive regulation of leukocyte activation
32501	4.148e-07	5.3592e-05	209	6817	361	15159	multicellular organismal process
7275	4.2974e-07	5.4168e-05	177	5513	361	15159	multicellular organismal development
48522	7.6767e-07	9.446e-05	151	4535	361	15159	positive regulation of cellular process
50870	9.2023e-07	0.0001106	18	194	361	15159	positive regulation of T cell activation
48584	1.0611e-06	0.00012463	40	739	361	15159	positive regulation of response to stimulus
50863	1.1999e-06	0.00013747	22	283	361	15159	regulation of T cell activation
50864	1.2249e-06	0.00013747	14	122	361	15159	regulation of B cell activation
50778	1.2502e-06	0.00013747	27	401	361	15159	positive regulation of immune response
45639	1.3783e-06	0.0001484	13	106	361	15159	positive regulation of myeloid cell differentiation
1817	1.6447e-06	0.00017347	31	508	361	15159	regulation of cytokine production
45619	1.7741e-06	0.00018337	16	163	361	15159	regulation of lymphocyte differentiation
32844	2.0006e-06	0.00020273	27	411	361	15159	regulation of homeostatic process
48872	2.0862e-06	0.00020734	21	270	361	15159	homeostasis of number of cells
50871	2.2391e-06	0.00021833	11	78	361	15159	positive regulation of B cell activation
45646	2.3592e-06	0.00022578	9	50	361	15159	regulation of erythrocyte differentiation
48856	2.7792e-06	0.00026114	173	5494	361	15159	anatomical structure development
32502	2.9374e-06	0.00027108	185	5982	361	15159	developmental process
45637	3.8769e-06	0.00034563	19	236	361	15159	regulation of myeloid cell differentiation
30217	3.879e-06	0.00034563	16	173	361	15159	T cell differentiation
2768	4.9131e-06	0.00043035	14	137	361	15159	immune response-regulating cell surface receptor signaling pathway
50670	5.3308e-06	0.00045163	17	198	361	15159	regulation of lymphocyte proliferation
32944	5.3308e-06	0.00045163	17	198	361	15159	regulation of mononuclear cell proliferation
2449	5.4586e-06	0.000455	12	102	361	15159	lymphocyte mediated immunity
9607	5.7207e-06	0.00046928	38	734	361	15159	response to biotic stimulus
70663	7.4438e-06	0.00060108	17	203	361	15159	regulation of leukocyte proliferation
43062	8.4514e-06	0.00067195	34	633	361	15159	extracellular structure organization
30888	9.598e-06	0.00073382	10	74	361	15159	regulation of B cell proliferation
23033	9.7251e-06	0.00073382	124	3689	361	15159	signaling pathway
31294	9.7976e-06	0.00073382	9	59	361	15159	lymphocyte costimulation
31295	9.7976e-06	0.00073382	9	59	361	15159	T cell costimulation
34109	1.1493e-05	0.00084855	11	92	361	15159	homotypic cell-cell adhesion
51239	1.1744e-05	0.00085486	105	2999	361	15159	regulation of multicellular organismal process
50851	1.2462e-05	0.00088458	13	129	361	15159	antigen receptor-mediated signaling pathway
42832	1.2495e-05	0.00088458	5	14	361	15159	defense response to protozoan
2764	1.3036e-05	0.00090596	20	280	361	15159	immune response-regulating signaling pathway
23052	1.3148e-05	0.00090596	153	4826	361	15159	signaling
31240	1.3396e-05	0.00091093	3	3	361	15159	external side of cell outer membrane
30099	1.5232e-05	0.0010223	20	283	361	15159	myeloid cell differentiation
30890	1.5716e-05	0.0010413	8	48	361	15159	positive regulation of B cell proliferation
23056	1.5986e-05	0.0010457	40	827	361	15159	positive regulation of signaling process
2429	1.735e-05	0.0011208	13	133	361	15159	immune response-activating cell surface receptor signaling pathway
9986	1.8727e-05	0.0011948	39	803	361	15159	cell surface
2460	2.0621e-05	0.0012996	12	116	361	15159	adaptive immune response based on somatic recombination of immune receptors built from immunoglobulin superfamily domains
2440	2.1983e-05	0.0013687	9	65	361	15159	production of molecular mediator of immune response
2819	2.3235e-05	0.0014295	11	99	361	15159	regulation of adaptive immune response
2576	2.4513e-05	0.001473	12	118	361	15159	platelet degranulation
7229	2.4513e-05	0.001473	12	118	361	15159	integrin-mediated signaling pathway
1562	2.621e-05	0.0015569	5	16	361	15159	response to protozoan
43270	2.8917e-05	0.0016982	15	181	361	15159	positive regulation of ion transport
19867	3.0845e-05	0.0017911	15	182	361	15159	outer membrane
42035	3.3778e-05	0.0019317	11	103	361	15159	regulation of cytokine biosynthetic process
19221	3.5677e-05	0.0019317	19	276	361	15159	cytokine-mediated signaling pathway
23036	3.5677e-05	0.0019317	19	276	361	15159	initiation of signal transduction
23038	3.5677e-05	0.0019317	19	276	361	15159	signal initiation by diffusible mediator
23049	3.5677e-05	0.0019317	19	276	361	15159	signal initiation by protein/peptide mediator
44462	3.6257e-05	0.0019317	4	9	361	15159	external encapsulating structure part
9279	3.6257e-05	0.0019317	4	9	361	15159	cell outer membrane
30313	3.6257e-05	0.0019317	4	9	361	15159	cell envelope
2757	3.7485e-05	0.0019768	19	277	361	15159	immune response-activating signal transduction
45577	3.8808e-05	0.0020259	7	40	361	15159	regulation of B cell differentiation
2253	4.079e-05	0.002108	21	328	361	15159	activation of immune response
51924	4.3365e-05	0.0022064	18	256	361	15159	regulation of calcium ion transport
9967	4.3547e-05	0.0022064	38	804	361	15159	positive regulation of signal transduction
30154	5.3286e-05	0.0026332	127	3933	361	15159	cell differentiation
7160	5.3816e-05	0.0026332	13	148	361	15159	cell-matrix adhesion
2687	5.4556e-05	0.0026332	10	90	361	15159	positive regulation of leukocyte migration
2822	5.4556e-05	0.0026332	10	90	361	15159	regulation of adaptive immune response based on somatic recombination of immune receptors built from immunoglobulin superfamily domains
51928	5.5103e-05	0.0026332	12	128	361	15159	positive regulation of calcium ion transport
45580	5.5103e-05	0.0026332	12	128	361	15159	regulation of T cell differentiation
65008	5.5537e-05	0.0026332	120	3670	361	15159	regulation of biological quality
45621	6.0015e-05	0.0028196	10	91	361	15159	positive regulation of lymphocyte differentiation
50866	6.1857e-05	0.00288	13	150	361	15159	negative regulation of cell activation
2761	6.6255e-05	0.0030572	13	151	361	15159	regulation of myeloid leukocyte differentiation
6954	7.1043e-05	0.0032491	23	393	361	15159	inflammatory response
5102	7.4249e-05	0.003366	60	1532	361	15159	receptor binding
51092	8.0106e-05	0.0035999	12	133	361	15159	positive regulation of NF-kappaB transcription factor activity
5884	8.6674e-05	0.0038615	13	155	361	15159	actin filament
32940	9.0101e-05	0.0039376	31	623	361	15159	secretion by cell
44453	9.1429e-05	0.0039376	4	11	361	15159	nuclear membrane part
5639	9.1429e-05	0.0039376	4	11	361	15159	integral to nuclear inner membrane
31229	9.1429e-05	0.0039376	4	11	361	15159	intrinsic to nuclear inner membrane
30574	9.3702e-05	0.003977	8	61	361	15159	collagen catabolic process
8305	9.3883e-05	0.003977	6	32	361	15159	integrin complex
2683	9.6385e-05	0.0040497	17	248	361	15159	negative regulation of immune system process
10959	9.8341e-05	0.0040986	20	323	361	15159	regulation of metal ion transport
42113	0.00010537	0.0043564	13	158	361	15159	B cell activation
50830	0.00011347	0.0046173	7	47	361	15159	defense response to Gram-positive bacterium
32663	0.00011347	0.0046173	7	47	361	15159	regulation of interleukin-2 production
46903	0.00011953	0.0048261	35	752	361	15159	secretion
45064	0.00012926	0.0051784	3	5	361	15159	T-helper 2 cell differentiation
2695	0.00013117	0.0052144	12	140	361	15159	negative regulation of leukocyte activation
2685	0.00013719	0.0054121	11	120	361	15159	regulation of leukocyte migration
2250	0.00014036	0.0054579	12	141	361	15159	adaptive immune response
1773	0.00014046	0.0054579	5	22	361	15159	myeloid dendritic cell activation
7568	0.00014883	0.00574	15	209	361	15159	aging
10522	0.000159	0.0060751	11	122	361	15159	regulation of calcium ion transport into cytosol
35468	0.00015987	0.0060751	47	1142	361	15159	positive regulation of signaling pathway
70527	0.00016482	0.0061725	8	66	361	15159	platelet aggregation
48146	0.00016482	0.0061725	8	66	361	15159	positive regulation of fibroblast proliferation
10942	0.00017213	0.0063999	29	587	361	15159	positive regulation of cell death
48869	0.00017712	0.0065381	129	4112	361	15159	cellular developmental process
46631	0.00018335	0.006674	8	67	361	15159	alpha-beta T cell activation
45785	0.00018338	0.006674	16	237	361	15159	positive regulation of cell adhesion
45086	0.00019074	0.0068934	4	13	361	15159	positive regulation of interleukin-2 biosynthetic process
42221	0.00020071	0.0072032	102	3096	361	15159	response to chemical stimulus
9966	0.0002074	0.0073919	70	1937	361	15159	regulation of signal transduction
9617	0.00021444	0.0075907	21	369	361	15159	response to bacterium
1726	0.0002219	0.0078011	16	241	361	15159	ruffle
9897	0.00023391	0.008168	17	267	361	15159	external side of plasma membrane
51094	0.00023906	0.0082919	49	1228	361	15159	positive regulation of developmental process
42742	0.00025301	0.0084129	10	108	361	15159	defense response to bacterium
2286	0.00025359	0.0084129	6	38	361	15159	T cell activation involved in immune response
71472	0.00025395	0.0084129	3	6	361	15159	cellular response to salt stress
2442	0.00025395	0.0084129	3	6	361	15159	serotonin secretion involved in inflammatory response
2554	0.00025395	0.0084129	3	6	361	15159	serotonin secretion by platelet
2351	0.00025395	0.0084129	3	6	361	15159	serotonin production involved in inflammatory response
42092	0.00025395	0.0084129	3	6	361	15159	T-helper 2 type immune response
5886	0.00025747	0.0084208	146	4812	361	15159	plasma membrane
65007	0.00025949	0.0084208	259	9557	361	15159	biological regulation
31092	0.00026204	0.0084208	4	14	361	15159	platelet alpha granule membrane
6887	0.00026407	0.0084208	22	402	361	15159	exocytosis
44459	0.00026464	0.0084208	105	3231	361	15159	plasma membrane part
323	0.00026633	0.0084208	28	573	361	15159	lytic vacuole
5764	0.00026633	0.0084208	28	573	361	15159	lysosome
2320	0.00026722	0.0084208	5	25	361	15159	lymphoid progenitor cell differentiation
45087	0.00027232	0.0085293	31	663	361	15159	innate immune response
44243	0.00027539	0.0085395	8	71	361	15159	multicellular organismal catabolic process
30141	0.00027595	0.0085395	20	349	361	15159	stored secretory granule
51250	0.00029384	0.0090392	10	110	361	15159	negative regulation of lymphocyte activation
32846	0.00029729	0.009091	11	131	361	15159	positive regulation of homeostatic process
32963	0.00030349	0.0091722	8	72	361	15159	collagen metabolic process
45582	0.00030349	0.0091722	8	72	361	15159	positive regulation of T cell differentiation
16323	0.00031262	0.0093931	34	760	361	15159	basolateral plasma membrane
31579	0.00032444	0.0096433	5	26	361	15159	membrane raft organization
23051	0.00032568	0.0096433	70	1967	361	15159	regulation of signaling process
45597	0.00032654	0.0096433	38	887	361	15159	positive regulation of cell differentiation
71318	0.00035065	0.010181	4	15	361	15159	cellular response to ATP
50829	0.00035065	0.010181	4	15	361	15159	defense response to Gram-negative bacterium
30312	0.00035065	0.010181	4	15	361	15159	external encapsulating structure
34101	0.00036156	0.010439	11	134	361	15159	erythrocyte homeostasis
5773	0.0003637	0.010442	30	644	361	15159	vacuole
48514	0.0003882	0.011084	27	557	361	15159	blood vessel morphogenesis
7166	0.00041588	0.011809	83	2452	361	15159	cell surface receptor linked signaling pathway
2263	0.00042059	0.011813	10	115	361	15159	cell activation involved in immune response
2366	0.00042059	0.011813	10	115	361	15159	leukocyte activation involved in immune response
8559	0.00043657	0.012001	3	7	361	15159	xenobiotic-transporting ATPase activity
35381	0.00043657	0.012001	3	7	361	15159	ATP-gated ion channel activity
3056	0.00043657	0.012001	3	7	361	15159	regulation of vascular smooth muscle contraction
4931	0.00043657	0.012001	3	7	361	15159	extracellular ATP-gated cation channel activity
9190	0.00044479	0.012162	6	42	361	15159	cyclic nucleotide biosynthetic process
43065	0.00045826	0.012414	27	563	361	15159	positive regulation of apoptosis
8932	0.00045879	0.012414	4	16	361	15159	lytic endotransglycosylase activity
42127	0.00046164	0.012426	62	1709	361	15159	regulation of cell proliferation
50789	0.00046915	0.012563	243	8914	361	15159	regulation of biological process
42108	0.00048204	0.012775	7	59	361	15159	positive regulation of cytokine biosynthetic process
46632	0.00048204	0.012775	7	59	361	15159	alpha-beta T cell differentiation
9888	0.00049444	0.012976	66	1854	361	15159	tissue development
10647	0.00049462	0.012976	51	1335	361	15159	positive regulation of cell communication
43068	0.00051095	0.013282	27	567	361	15159	positive regulation of programmed cell death
7165	0.0005138	0.013282	89	2689	361	15159	signal transduction
44093	0.00051401	0.013282	69	1963	361	15159	positive regulation of molecular function
2285	0.00053473	0.013749	7	60	361	15159	lymphocyte activation involved in immune response
50852	0.00054389	0.013787	9	98	361	15159	T cell receptor signaling pathway
2824	0.00055238	0.013787	5	29	361	15159	positive regulation of adaptive immune response based on somatic recombination of immune receptors built from immunoglobulin superfamily domains
9653	0.0005636	0.013787	98	3032	361	15159	anatomical structure morphogenesis
1896	0.00056558	0.013787	2	2	361	15159	autolysis
2776	0.00056558	0.013787	2	2	361	15159	antimicrobial peptide secretion
2777	0.00056558	0.013787	2	2	361	15159	antimicrobial peptide biosynthetic process
2778	0.00056558	0.013787	2	2	361	15159	antibacterial peptide production
2779	0.00056558	0.013787	2	2	361	15159	antibacterial peptide secretion
2780	0.00056558	0.013787	2	2	361	15159	antibacterial peptide biosynthetic process
2775	0.00056558	0.013787	2	2	361	15159	antimicrobial peptide production
34163	0.00056558	0.013787	2	2	361	15159	regulation of toll-like receptor 9 signaling pathway
30804	0.00057509	0.013888	6	44	361	15159	positive regulation of cyclic nucleotide biosynthetic process
30810	0.00057509	0.013888	6	44	361	15159	positive regulation of nucleotide biosynthetic process
1525	0.00058555	0.014	21	398	361	15159	angiogenesis
43011	0.00058876	0.014	4	17	361	15159	myeloid dendritic cell differentiation
30218	0.00058983	0.014	10	120	361	15159	erythrocyte differentiation
51241	0.00059148	0.014	24	484	361	15159	negative regulation of multicellular organismal process
10941	0.00059327	0.014	58	1586	361	15159	regulation of cell death
60324	0.00062342	0.014578	8	80	361	15159	face development
44259	0.00062342	0.014578	8	80	361	15159	multicellular organismal macromolecule metabolic process
48639	0.00062965	0.014658	10	121	361	15159	positive regulation of developmental growth
1909	0.00065005	0.015065	5	30	361	15159	leukocyte mediated cytotoxicity
46651	0.00067767	0.015635	8	81	361	15159	lymphocyte proliferation
43415	0.00068619	0.015643	3	8	361	15159	positive regulation of skeletal muscle tissue regeneration
1820	0.00068619	0.015643	3	8	361	15159	serotonin secretion
32103	0.0006871	0.015643	14	216	361	15159	positive regulation of response to external stimulus
16064	0.00072076	0.016337	7	63	361	15159	immunoglobulin mediated immune response
60218	0.00074285	0.016506	4	18	361	15159	hemopoietic stem cell differentiation
2294	0.00074285	0.016506	4	18	361	15159	CD4-positive, alpha-beta T cell differentiation involved in immune response
42093	0.00074285	0.016506	4	18	361	15159	T-helper cell differentiation
45076	0.00074285	0.016506	4	18	361	15159	regulation of interleukin-2 biosynthetic process
30155	0.00074417	0.016506	24	492	361	15159	regulation of cell adhesion
30819	0.0007601	0.016787	5	31	361	15159	positive regulation of cAMP biosynthetic process
10627	0.00078049	0.017164	39	961	361	15159	regulation of intracellular protein kinase cascade
2763	0.00079302	0.017366	7	64	361	15159	positive regulation of myeloid leukocyte differentiation
32943	0.00079757	0.017392	8	83	361	15159	mononuclear cell proliferation
50671	0.0008636	0.018674	10	126	361	15159	positive regulation of lymphocyte proliferation
32946	0.0008636	0.018674	10	126	361	15159	positive regulation of mononuclear cell proliferation
19724	0.00087089	0.018753	7	65	361	15159	B cell mediated immunity
1568	0.00088089	0.018789	29	649	361	15159	blood vessel development
43367	0.00088347	0.018789	5	32	361	15159	CD4-positive, alpha beta T cell differentiation
45061	0.00088347	0.018789	5	32	361	15159	thymic T cell selection
42129	0.00091803	0.01932	10	127	361	15159	regulation of T cell proliferation
71711	0.0009234	0.01932	4	19	361	15159	basement membrane organization
34104	0.0009234	0.01932	4	19	361	15159	negative regulation of tissue remodeling
6171	0.0009234	0.01932	4	19	361	15159	cAMP biosynthetic process
2706	0.00095466	0.019894	7	66	361	15159	regulation of lymphocyte mediated immunity
2703	0.00096139	0.01991	9	106	361	15159	regulation of leukocyte mediated immunity
44421	0.00096316	0.01991	121	3961	361	15159	extracellular region part
2697	0.00099063	0.020397	15	250	361	15159	regulation of immune effector process
43416	0.0010112	0.020573	3	9	361	15159	regulation of skeletal muscle tissue regeneration
70051	0.0010112	0.020573	3	9	361	15159	fibrinogen binding
42908	0.0010112	0.020573	3	9	361	15159	xenobiotic transport
51048	0.0010223	0.020719	14	225	361	15159	negative regulation of secretion
32813	0.0010311	0.020734	6	49	361	15159	tumor necrosis factor receptor superfamily binding
42098	0.0010311	0.020734	6	49	361	15159	T cell proliferation
70665	0.0010353	0.020739	10	129	361	15159	positive regulation of leukocyte proliferation
51272	0.0010618	0.021188	22	446	361	15159	positive regulation of cellular component movement
10171	0.0010884	0.021559	8	87	361	15159	body morphogenesis
5576	0.0010888	0.021559	129	4286	361	15159	extracellular region
8217	0.001117	0.022033	15	253	361	15159	regulation of blood pressure
42101	0.0011327	0.022259	4	20	361	15159	T cell receptor complex
2377	0.0011485	0.022484	6	50	361	15159	immunoglobulin production
2573	0.0011647	0.022619	10	131	361	15159	myeloid leukocyte differentiation
80134	0.0011674	0.022619	40	1015	361	15159	regulation of response to stress
30667	0.0011729	0.022619	8	88	361	15159	secretory granule membrane
4222	0.0011729	0.022619	9	109	361	15159	metalloendopeptidase activity
44236	0.0012626	0.024257	8	89	361	15159	multicellular organismal metabolic process
9790	0.0012685	0.02428	52	1427	361	15159	embryonic development
34121	0.001276	0.024334	6	51	361	15159	regulation of toll-like receptor signaling pathway
50793	0.0013152	0.024989	81	2471	361	15159	regulation of developmental process
42981	0.0013368	0.025077	54	1500	361	15159	regulation of apoptosis
1944	0.0013403	0.025077	29	667	361	15159	vasculature development
60337	0.0013434	0.025077	5	35	361	15159	type I interferon-mediated signaling pathway
34446	0.0013551	0.025077	7	70	361	15159	substrate adhesion-dependent cell spreading
70661	0.0013577	0.025077	8	90	361	15159	leukocyte proliferation
10939	0.0013732	0.025077	4	21	361	15159	regulation of necrotic cell death
2292	0.0013732	0.025077	4	21	361	15159	T cell differentiation involved in immune response
2293	0.0013732	0.025077	4	21	361	15159	alpha-beta T cell differentiation involved in immune response
2287	0.0013732	0.025077	4	21	361	15159	alpha-beta T cell activation involved in immune response
90280	0.0013732	0.025077	4	21	361	15159	positive regulation of calcium ion import
7320	0.0013732	0.025077	4	21	361	15159	insemination
10611	0.001414	0.025731	6	52	361	15159	regulation of cardiac muscle hypertrophy
42910	0.0014191	0.025733	3	10	361	15159	xenobiotic transporter activity
8284	0.0014339	0.02591	38	960	361	15159	positive regulation of cell proliferation
9612	0.0014856	0.026752	14	234	361	15159	response to mechanical stimulus
35466	0.0015204	0.027173	85	2632	361	15159	regulation of signaling pathway
1906	0.0015301	0.027173	5	36	361	15159	cell killing
2821	0.0015301	0.027173	5	36	361	15159	positive regulation of adaptive immune response
30816	0.0015301	0.027173	5	36	361	15159	positive regulation of cAMP metabolic process
14743	0.0015631	0.027665	6	53	361	15159	regulation of muscle hypertrophy
23060	0.0015977	0.02797	104	3355	361	15159	signal transmission
2690	0.0015992	0.02797	7	72	361	15159	positive regulation of leukocyte chemotaxis
31091	0.0015992	0.02797	7	72	361	15159	platelet alpha granule
5126	0.001602	0.02797	13	210	361	15159	cytokine receptor binding
71248	0.0016338	0.028204	10	137	361	15159	cellular response to metal ion
8347	0.0016472	0.028204	4	22	361	15159	glial cell migration
42415	0.0016472	0.028204	4	22	361	15159	norepinephrine metabolic process
15669	0.0016472	0.028204	4	22	361	15159	gas transport
34959	0.00167	0.028204	2	3	361	15159	endothelin maturation
70831	0.00167	0.028204	2	3	361	15159	basement membrane assembly
10816	0.00167	0.028204	2	3	361	15159	calcitonin catabolic process
10814	0.00167	0.028204	2	3	361	15159	substance P catabolic process
45659	0.00167	0.028204	2	3	361	15159	negative regulation of neutrophil differentiation
14718	0.00167	0.028204	2	3	361	15159	positive regulation of satellite cell activation involved in skeletal muscle regeneration
4871	0.0016844	0.028356	56	1586	361	15159	signal transducer activity
60089	0.0017086	0.028668	56	1587	361	15159	molecular transducer activity
10524	0.0017239	0.028832	6	54	361	15159	positive regulation of calcium ion transport into cytosol
43067	0.0017424	0.029048	54	1518	361	15159	regulation of programmed cell death
70482	0.0017767	0.029524	17	320	361	15159	response to oxygen levels
70887	0.0018017	0.029844	64	1876	361	15159	cellular response to chemical stimulus
31589	0.0018947	0.031133	13	214	361	15159	cell-substrate adhesion
90047	0.0019011	0.031133	15	267	361	15159	positive regulation of transcription regulator activity
51091	0.0019011	0.031133	15	267	361	15159	positive regulation of transcription factor activity
6837	0.001917	0.031133	3	11	361	15159	serotonin transport
46618	0.001917	0.031133	3	11	361	15159	drug export
31402	0.001917	0.031133	3	11	361	15159	sodium ion binding
5518	0.0019217	0.031133	8	95	361	15159	collagen binding
43508	0.0019569	0.031214	4	23	361	15159	negative regulation of JUN kinase activity
16502	0.0019569	0.031214	4	23	361	15159	nucleotide receptor activity
1614	0.0019569	0.031214	4	23	361	15159	purinergic nucleotide receptor activity
34767	0.0019569	0.031214	4	23	361	15159	positive regulation of ion transmembrane transport
34764	0.0019569	0.031214	4	23	361	15159	positive regulation of transmembrane transport
51240	0.001966	0.031251	36	911	361	15159	positive regulation of multicellular organismal process
1819	0.0019713	0.031251	15	268	361	15159	positive regulation of cytokine production
43269	0.0019815	0.031316	24	529	361	15159	regulation of ion transport
23046	0.0020157	0.031759	104	3378	361	15159	signaling process
51099	0.002023	0.031778	19	381	361	15159	positive regulation of binding
45981	0.0020827	0.03242	6	56	361	15159	positive regulation of nucleotide metabolic process
45124	0.0020827	0.03242	6	56	361	15159	regulation of bone resorption
30801	0.0020827	0.03242	6	56	361	15159	positive regulation of cyclic nucleotide metabolic process
8283	0.0021092	0.032734	34	849	361	15159	cell proliferation
50868	0.0021889	0.033835	7	76	361	15159	negative regulation of T cell activation
48145	0.0021932	0.033835	8	97	361	15159	regulation of fibroblast proliferation
10646	0.0022055	0.033922	96	3081	361	15159	regulation of cell communication
45088	0.0022781	0.034788	14	245	361	15159	regulation of innate immune response
50672	0.002282	0.034788	6	57	361	15159	negative regulation of lymphocyte proliferation
32945	0.002282	0.034788	6	57	361	15159	negative regulation of mononuclear cell proliferation
1666	0.0023073	0.035071	16	300	361	15159	response to hypoxia
35556	0.0023252	0.03524	59	1716	361	15159	intracellular signal transduction
60322	0.0023398	0.035358	8	98	361	15159	head development
2792	0.0023597	0.035554	7	77	361	15159	negative regulation of peptide secretion
22617	0.0024249	0.03643	9	121	361	15159	extracellular matrix disassembly
31968	0.0024328	0.036442	11	169	361	15159	organelle outer membrane
16684	0.0024711	0.036697	5	40	361	15159	oxidoreductase activity, acting on peroxide as acceptor
4601	0.0024711	0.036697	5	40	361	15159	peroxidase activity
45058	0.0024711	0.036697	5	40	361	15159	T cell selection
10288	0.0025111	0.036867	3	12	361	15159	response to lead ion
5344	0.0025111	0.036867	3	12	361	15159	oxygen transporter activity
45236	0.0025111	0.036867	3	12	361	15159	CXCR chemokine receptor binding
15671	0.0025111	0.036867	3	12	361	15159	oxygen transport
43388	0.0025479	0.037302	16	303	361	15159	positive regulation of DNA binding
5741	0.0026141	0.038163	10	146	361	15159	mitochondrial outer membrane
51279	0.0026561	0.038666	8	100	361	15159	regulation of release of sequestered calcium ion into cytosol
30225	0.0026928	0.039091	4	25	361	15159	macrophage differentiation
50777	0.0027231	0.039421	6	59	361	15159	negative regulation of immune response
33077	0.0027318	0.039436	7	79	361	15159	T cell differentiation in the thymus
1894	0.002789	0.040149	11	172	361	15159	tissue homeostasis
8015	0.0028177	0.04045	21	452	361	15159	blood circulation
3013	0.0028917	0.041397	21	453	361	15159	circulatory system process
70664	0.0029663	0.042245	6	60	361	15159	negative regulation of leukocyte proliferation
40017	0.0029673	0.042245	21	454	361	15159	positive regulation of locomotion
43235	0.0030489	0.043288	18	366	361	15159	receptor complex
48568	0.0030742	0.043527	26	610	361	15159	embryonic organ development
2381	0.0031234	0.043962	4	26	361	15159	immunoglobulin production involved in immunoglobulin mediated immune response
32735	0.0031234	0.043962	4	26	361	15159	positive regulation of interleukin-12 production
71260	0.0031475	0.043962	7	81	361	15159	cellular response to mechanical stimulus
34103	0.0031475	0.043962	7	81	361	15159	regulation of tissue remodeling
15698	0.0031475	0.043962	7	81	361	15159	inorganic anion transport
48871	0.0031659	0.044023	13	227	361	15159	multicellular organismal homeostasis
6919	0.0031919	0.044023	8	103	361	15159	activation of caspase activity
1765	0.0032072	0.044023	3	13	361	15159	membrane raft assembly
2024	0.0032072	0.044023	3	13	361	15159	diet induced thermogenesis
45654	0.0032072	0.044023	3	13	361	15159	positive regulation of megakaryocyte differentiation
45779	0.0032072	0.044023	3	13	361	15159	negative regulation of bone resorption
60325	0.0032253	0.044023	6	61	361	15159	face morphogenesis
50900	0.0032871	0.044023	13	228	361	15159	leukocyte migration
70315	0.0032873	0.044023	2	4	361	15159	G1 to G0 transition involved in cell differentiation
2606	0.0032873	0.044023	2	4	361	15159	positive regulation of dendritic cell antigen processing and presentation
30690	0.0032873	0.044023	2	4	361	15159	Noc1p-Noc2p complex
45658	0.0032873	0.044023	2	4	361	15159	regulation of neutrophil differentiation
32127	0.0032873	0.044023	2	4	361	15159	dense core granule membrane
14717	0.0032873	0.044023	2	4	361	15159	regulation of satellite cell activation involved in skeletal muscle regeneration
46703	0.0032873	0.044023	2	4	361	15159	natural killer cell lectin-like receptor binding
9887	0.0032881	0.044023	53	1528	361	15159	organ morphogenesis
10033	0.003306	0.044148	70	2144	361	15159	response to organic substance
50794	0.0033988	0.04527	226	8415	361	15159	regulation of cellular process
65009	0.0034561	0.045916	90	2897	361	15159	regulation of molecular function
15833	0.0035934	0.047203	8	105	361	15159	peptide transport
8373	0.0035987	0.047203	4	27	361	15159	sialyltransferase activity
1784	0.0035987	0.047203	4	27	361	15159	phosphotyrosine binding
45408	0.0035987	0.047203	4	27	361	15159	regulation of interleukin-6 biosynthetic process
7620	0.0035987	0.047203	4	27	361	15159	copulation
45178	0.0036097	0.047228	7	83	361	15159	basal part of cell
51098	0.0036505	0.047641	28	682	361	15159	regulation of binding
32655	0.0037745	0.049134	5	44	361	15159	regulation of interleukin-12 production

## Sheet: Table S3
Table S3: GO enrichment analysis for gene body brain differentially hypermethylated genes
GO-ID	p-value	corr p-value	x	n	X	N	Description
6366	1.8423e-17	7.4851e-14	70	979	326	13855	transcription from RNA polymerase II promoter
7389	4.609e-16	9.3631e-13	52	612	326	13855	pattern specification process
45944	9.6616e-16	1.3085e-12	73	1134	326	13855	positive regulation of transcription from RNA polymerase II promoter
45165	7.1518e-15	7.2644e-12	38	361	326	13855	cell fate commitment
45893	1.8306e-14	1.4876e-11	84	1508	326	13855	positive regulation of transcription, DNA-dependent
45941	4.8365e-14	3.2751e-11	84	1534	326	13855	positive regulation of transcription
6357	6.4485e-14	3.7429e-11	92	1780	326	13855	regulation of transcription from RNA polymerase II promoter
10628	8.3142e-14	4.2226e-11	89	1697	326	13855	positive regulation of gene expression
3002	2.7681e-13	1.2496e-10	41	467	326	13855	regionalization
32774	3.2823e-13	1.3336e-10	93	1860	326	13855	RNA biosynthetic process
48513	3.8215e-13	1.4115e-10	153	3919	326	13855	organ development
51254	5.0676e-13	1.7158e-10	84	1600	326	13855	positive regulation of RNA metabolic process
6351	7.4827e-13	2.3386e-10	92	1855	326	13855	transcription, DNA-dependent
48522	1.0194e-12	2.9585e-10	168	4535	326	13855	positive regulation of cellular process
2682	1.4061e-12	3.8086e-10	66	1112	326	13855	regulation of immune system process
42127	2.5482e-12	6.4709e-10	86	1709	326	13855	regulation of cell proliferation
10557	4.1075e-12	9.817e-10	86	1724	326	13855	positive regulation of macromolecule biosynthetic process
6350	4.7788e-12	1.0787e-09	93	1947	326	13855	transcription
48518	6.4876e-12	1.3873e-09	178	5021	326	13855	positive regulation of biological process
48598	9.1585e-12	1.8605e-09	54	836	326	13855	embryonic morphogenesis
6355	1.0723e-11	2.0648e-09	117	2771	326	13855	regulation of transcription, DNA-dependent
48663	1.118e-11	2.0648e-09	19	111	326	13855	neuron fate commitment
45449	1.4735e-11	2.4473e-09	123	2993	326	13855	regulation of transcription
31328	1.4883e-11	2.4473e-09	88	1828	326	13855	positive regulation of cellular biosynthetic process
45935	1.5059e-11	2.4473e-09	85	1735	326	13855	positive regulation of nucleobase, nucleoside, nucleotide and nucleic acid metabolic process
9891	1.6078e-11	2.5125e-09	89	1862	326	13855	positive regulation of biosynthetic process
45595	1.7264e-11	2.598e-09	88	1833	326	13855	regulation of cell differentiation
9887	1.8518e-11	2.6871e-09	78	1528	326	13855	organ morphogenesis
51173	2.1607e-11	3.0272e-09	86	1778	326	13855	positive regulation of nitrogen compound metabolic process
48568	2.8734e-11	3.8915e-09	44	610	326	13855	embryonic organ development
2684	4.9315e-11	6.4634e-09	46	669	326	13855	positive regulation of immune system process
9790	9.0515e-11	1.1271e-08	73	1427	326	13855	embryonic development
48562	9.1546e-11	1.1271e-08	35	423	326	13855	embryonic organ morphogenesis
21871	1.3825e-10	1.6521e-08	12	42	326	13855	forebrain regionalization
51252	2.4355e-10	2.8273e-08	117	2905	326	13855	regulation of RNA metabolic process
45892	4.0776e-10	4.602e-08	63	1178	326	13855	negative regulation of transcription, DNA-dependent
9893	6.0867e-10	6.6838e-08	111	2736	326	13855	positive regulation of metabolic process
16481	6.8069e-10	7.278e-08	63	1193	326	13855	negative regulation of transcription
7417	7.9974e-10	8.3317e-08	66	1286	326	13855	central nervous system development
10556	9.3774e-10	9.5251e-08	129	3400	326	13855	regulation of macromolecule biosynthetic process
30154	1.1797e-09	1.169e-07	143	3933	326	13855	cell differentiation
31325	1.5211e-09	1.4714e-07	103	2500	326	13855	positive regulation of cellular metabolic process
31326	1.5672e-09	1.4808e-07	136	3685	326	13855	regulation of cellular biosynthetic process
10604	1.8221e-09	1.6825e-07	103	2508	326	13855	positive regulation of macromolecule metabolic process
9889	1.8818e-09	1.699e-07	137	3732	326	13855	regulation of biosynthetic process
51253	1.9597e-09	1.7309e-07	63	1225	326	13855	negative regulation of RNA metabolic process
48731	2.1395e-09	1.8496e-07	170	5019	326	13855	system development
2376	2.2373e-09	1.8937e-07	90	2078	326	13855	immune system process
48729	2.7451e-09	2.2762e-07	48	810	326	13855	tissue morphogenesis
21978	2.904e-09	2.3598e-07	9	25	326	13855	telencephalon regionalization
50793	3.7066e-09	2.9529e-07	101	2471	326	13855	regulation of developmental process
45596	3.8216e-09	2.986e-07	45	738	326	13855	negative regulation of cell differentiation
8284	4.3695e-09	3.3497e-07	53	960	326	13855	positive regulation of cell proliferation
7275	4.6858e-09	3.5256e-07	181	5513	326	13855	multicellular organismal development
51094	5.5316e-09	4.0863e-07	62	1228	326	13855	positive regulation of developmental process
7420	7.1627e-09	5.1968e-07	55	1031	326	13855	brain development
9653	7.3944e-09	5.2708e-07	116	3032	326	13855	anatomical structure morphogenesis
48856	1.2818e-08	8.9795e-07	179	5494	326	13855	anatomical structure development
10468	1.5756e-08	1.0762e-06	135	3773	326	13855	regulation of gene expression
51239	1.5893e-08	1.0762e-06	114	2999	326	13855	regulation of multicellular organismal process
51172	2.0535e-08	1.3678e-06	65	1363	326	13855	negative regulation of nitrogen compound metabolic process
7399	2.1088e-08	1.3819e-06	110	2870	326	13855	nervous system development
48869	2.84e-08	1.8316e-06	143	4112	326	13855	cellular developmental process
48584	3.4583e-08	2.1955e-06	43	739	326	13855	positive regulation of response to stimulus
9890	3.5236e-08	2.2025e-06	68	1476	326	13855	negative regulation of biosynthetic process
21953	4.1175e-08	2.5348e-06	25	299	326	13855	central nervous system neuron differentiation
10558	4.8526e-08	2.9427e-06	65	1394	326	13855	negative regulation of macromolecule biosynthetic process
31327	5.0373e-08	3.0098e-06	67	1458	326	13855	negative regulation of cellular biosynthetic process
45934	5.1343e-08	3.0233e-06	63	1334	326	13855	negative regulation of nucleobase, nucleoside, nucleotide and nucleic acid metabolic process
22008	5.314e-08	3.0844e-06	88	2148	326	13855	neurogenesis
9952	6.3379e-08	3.6269e-06	24	284	326	13855	anterior/posterior pattern formation
32502	7.2552e-08	4.0941e-06	188	5982	326	13855	developmental process
51171	7.8541e-08	4.3714e-06	140	4058	326	13855	regulation of nitrogen compound metabolic process
50776	8.3371e-08	4.5775e-06	37	601	326	13855	regulation of immune response
21515	8.5959e-08	4.601e-06	13	85	326	13855	cell differentiation in spinal cord
21872	8.6063e-08	4.601e-06	14	100	326	13855	generation of neurons in the forebrain
45597	1.2842e-07	6.7518e-06	47	887	326	13855	positive regulation of cell differentiation
21877	1.2962e-07	6.7518e-06	8	27	326	13855	forebrain neuron fate commitment
122	1.5735e-07	8.0803e-06	45	836	326	13855	negative regulation of transcription from RNA polymerase II promoter
48699	1.6165e-07	8.0803e-06	83	2030	326	13855	generation of neurons
21879	1.6283e-07	8.0803e-06	12	75	326	13855	forebrain neuron differentiation
48583	1.6308e-07	8.0803e-06	65	1440	326	13855	regulation of response to stimulus
2443	1.7023e-07	8.2604e-06	17	157	326	13855	leukocyte mediated immunity
30900	1.7078e-07	8.2604e-06	38	645	326	13855	forebrain development
48646	1.9787e-07	9.4581e-06	55	1137	326	13855	anatomical structure formation involved in morphogenesis
21510	2.2752e-07	1.0695e-05	16	142	326	13855	spinal cord development
10629	2.2901e-07	1.0695e-05	63	1390	326	13855	negative regulation of gene expression
35239	2.3227e-07	1.0724e-05	37	626	326	13855	tube morphogenesis
60284	2.3796e-07	1.0863e-05	53	1083	326	13855	regulation of cell development
8283	2.4423e-07	1.1026e-05	45	849	326	13855	cell proliferation
48468	3.0408e-07	1.3577e-05	89	2266	326	13855	cell development
19219	4.3291e-07	1.9099e-05	135	3973	326	13855	regulation of nucleobase, nucleoside, nucleotide and nucleic acid metabolic process
51093	4.3718e-07	1.9099e-05	47	925	326	13855	negative regulation of developmental process
9888	5.8386e-07	2.5236e-05	76	1854	326	13855	tissue development
30182	5.9791e-07	2.5572e-05	66	1525	326	13855	neuron differentiation
1709	6.6438e-07	2.8118e-05	12	85	326	13855	cell fate determination
45321	7.5888e-07	3.1787e-05	31	497	326	13855	leukocyte activation
9792	7.8097e-07	3.2378e-05	47	944	326	13855	embryonic development ending in birth or egg hatching
60562	8.3197e-07	3.4144e-05	28	423	326	13855	epithelial tube morphogenesis
50778	9.4818e-07	3.8525e-05	27	401	326	13855	positive regulation of immune response
43009	1.0424e-06	4.1932e-05	46	924	326	13855	chordate embryonic development
51960	1.1451e-06	4.5613e-05	49	1017	326	13855	regulation of nervous system development
16070	1.2324e-06	4.8614e-05	97	2623	326	13855	RNA metabolic process
48863	1.3188e-06	5.1522e-05	20	244	326	13855	stem cell differentiation
2347	1.4772e-06	5.7159e-05	4	5	326	13855	response to tumor cell
32501	1.8722e-06	7.1764e-05	202	6817	326	13855	multicellular organismal process
60255	2.241e-06	8.5093e-05	148	4594	326	13855	regulation of macromolecule metabolic process
1775	2.5237e-06	9.4195e-05	40	777	326	13855	cell activation
31323	2.527e-06	9.4195e-05	167	5369	326	13855	regulation of cellular metabolic process
46649	2.6561e-06	9.748e-05	26	398	326	13855	lymphocyte activation
60429	2.6631e-06	9.748e-05	48	1017	326	13855	epithelium development
50767	2.7976e-06	0.00010149	44	898	326	13855	regulation of neurogenesis
7423	2.939e-06	0.00010567	41	811	326	13855	sensory organ development
48704	3.2191e-06	0.00011473	15	153	326	13855	embryonic skeletal system morphogenesis
2252	3.3423e-06	0.00011808	21	282	326	13855	immune effector process
50870	3.3744e-06	0.00011819	17	194	326	13855	positive regulation of T cell activation
21537	3.5028e-06	0.00012142	25	379	326	13855	telencephalon development
21846	3.5263e-06	0.00012142	9	53	326	13855	cell proliferation in forebrain
48519	3.8147e-06	0.00013025	141	4356	326	13855	negative regulation of biological process
2696	4.1706e-06	0.00014121	21	286	326	13855	positive regulation of leukocyte activation
9059	4.3695e-06	0.00014672	102	2880	326	13855	macromolecule biosynthetic process
30218	4.8676e-06	0.00016211	13	120	326	13855	erythrocyte differentiation
42472	5.0976e-06	0.00016839	17	200	326	13855	inner ear morphogenesis
34645	5.322e-06	0.00017438	100	2819	326	13855	cellular macromolecule biosynthetic process
48706	5.4515e-06	0.00017719	17	201	326	13855	embryonic skeletal system development
2250	5.9107e-06	0.0001906	14	141	326	13855	adaptive immune response
2009	6.1794e-06	0.00019769	33	605	326	13855	morphogenesis of an epithelium
80090	6.6123e-06	0.00020989	156	4996	326	13855	regulation of primary metabolic process
50867	7.1176e-06	0.00022312	21	296	326	13855	positive regulation of cell activation
48762	7.139e-06	0.00022312	18	227	326	13855	mesenchymal cell differentiation
21796	7.7077e-06	0.00023906	5	13	326	13855	cerebral cortex regionalization
9058	7.9475e-06	0.00024463	128	3902	326	13855	biosynthetic process
42471	8.5621e-06	0.00026133	18	230	326	13855	ear morphogenesis
60485	8.6223e-06	0.00026133	20	276	326	13855	mesenchyme development
1708	8.6833e-06	0.00026133	12	108	326	13855	cell fate specification
90304	8.9587e-06	0.00026764	108	3149	326	13855	nucleic acid metabolic process
2694	9.3397e-06	0.00027699	27	453	326	13855	regulation of leukocyte activation
21797	9.9595e-06	0.00029323	4	7	326	13855	forebrain anterior/posterior pattern formation
31324	1.0162e-05	0.00029705	73	1895	326	13855	negative regulation of cellular metabolic process
9611	1.1122e-05	0.00032279	52	1199	326	13855	response to wounding
6955	1.223e-05	0.0003524	48	1076	326	13855	immune response
50863	1.2478e-05	0.00035453	20	283	326	13855	regulation of T cell activation
30099	1.2478e-05	0.00035453	20	283	326	13855	myeloid cell differentiation
48523	1.2801e-05	0.00036119	129	3976	326	13855	negative regulation of cellular process
21772	1.3809e-05	0.00038693	10	78	326	13855	olfactory bulb development
44249	1.4024e-05	0.00039026	124	3789	326	13855	cellular biosynthetic process
21543	1.5132e-05	0.00041825	19	263	326	13855	pallium development
21517	1.5485e-05	0.00042511	10	79	326	13855	ventral spinal cord development
35466	1.5787e-05	0.00043048	93	2632	326	13855	regulation of signaling pathway
34101	1.6361e-05	0.00044317	13	134	326	13855	erythrocyte homeostasis
21902	1.73e-05	0.00046332	5	15	326	13855	commitment of a neuronal cell to a specific type of neuron in the forebrain
21988	1.7333e-05	0.00046332	10	80	326	13855	olfactory lobe development
50865	1.7994e-05	0.00047771	28	497	326	13855	regulation of cell activation
2460	1.8107e-05	0.00047771	12	116	326	13855	adaptive immune response based on somatic recombination of immune receptors built from immunoglobulin superfamily domains
19222	1.8287e-05	0.00047936	173	5776	326	13855	regulation of metabolic process
51251	1.8703e-05	0.00048713	19	267	326	13855	positive regulation of lymphocyte activation
14031	1.9438e-05	0.00050272	16	199	326	13855	mesenchymal cell development
60040	1.9549e-05	0.00050272	4	8	326	13855	retinal bipolar neuron differentiation
35295	2.2436e-05	0.00056996	40	852	326	13855	tube development
9953	2.2445e-05	0.00056996	13	138	326	13855	dorsal/ventral pattern formation
6139	2.5007e-05	0.00063107	118	3601	326	13855	nucleobase, nucleoside, nucleotide and nucleic acid metabolic process
2449	2.7342e-05	0.00068575	11	102	326	13855	lymphocyte mediated immunity
35019	2.7743e-05	0.00069152	12	121	326	13855	somatic stem cell maintenance
32844	4.1151e-05	0.0010177	24	411	326	13855	regulation of homeostatic process
8285	4.133e-05	0.0010177	38	814	326	13855	negative regulation of cell proliferation
2690	4.576e-05	0.0011142	9	72	326	13855	positive regulation of leukocyte chemotaxis
21522	4.5795e-05	0.0011142	8	56	326	13855	spinal cord motor neuron differentiation
2520	4.6314e-05	0.0011196	39	849	326	13855	immune system development
30851	4.6569e-05	0.0011196	5	18	326	13855	granulocyte differentiation
48534	4.8395e-05	0.001156	38	820	326	13855	hemopoietic or lymphoid organ development
60216	4.8726e-05	0.001156	6	29	326	13855	definitive hemopoiesis
2687	4.8935e-05	0.001156	10	90	326	13855	positive regulation of leukocyte migration
51249	5.539e-05	0.0012965	23	392	326	13855	regulation of lymphocyte activation
48732	5.5524e-05	0.0012965	25	446	326	13855	gland development
80134	5.8154e-05	0.0013502	44	1015	326	13855	regulation of response to stress
65007	6.5055e-05	0.0015018	256	9557	326	13855	biological regulation
10467	6.9292e-05	0.0015906	100	2993	326	13855	gene expression
2688	7.1185e-05	0.0016249	10	94	326	13855	regulation of leukocyte chemotaxis
48872	7.2715e-05	0.0016505	18	270	326	13855	homeostasis of number of cells
50794	7.3534e-05	0.0016598	231	8415	326	13855	regulation of cellular process
35270	7.4192e-05	0.0016654	15	199	326	13855	endocrine system development
60041	7.668e-05	0.0017118	14	177	326	13855	retina development in camera-type eye
48821	7.8766e-05	0.0017488	7	45	326	13855	erythrocyte development
51216	8.1855e-05	0.0018075	17	248	326	13855	cartilage development
9892	8.4544e-05	0.0018568	76	2125	326	13855	negative regulation of metabolic process
35115	8.5734e-05	0.0018728	8	61	326	13855	embryonic forelimb morphogenesis
21983	8.6656e-05	0.0018828	9	78	326	13855	pituitary gland development
51155	8.7587e-05	0.0018929	6	32	326	13855	positive regulation of striated muscle cell differentiation
32101	8.8647e-05	0.0019057	30	602	326	13855	regulation of response to external stimulus
72175	9.2906e-05	0.0019867	15	203	326	13855	epithelial tube formation
21700	9.5423e-05	0.0020299	19	301	326	13855	developmental maturation
43270	9.7531e-05	0.0020639	14	181	326	13855	positive regulation of ion transport
10647	9.9459e-05	0.0020938	53	1335	326	13855	positive regulation of cell communication
2757	0.00010084	0.0021061	18	277	326	13855	immune response-activating signal transduction
35282	0.00010108	0.0021061	12	138	326	13855	segmentation
34641	0.00010363	0.0021482	126	4025	326	13855	cellular nitrogen compound metabolic process
50896	0.00010671	0.0022009	164	5560	326	13855	response to stimulus
23052	0.00010844	0.0022251	146	4826	326	13855	signaling
2819	0.00011059	0.002258	10	99	326	13855	regulation of adaptive immune response
35468	0.00011215	0.0022783	47	1142	326	13855	positive regulation of signaling pathway
50921	0.00011352	0.0022875	11	119	326	13855	positive regulation of chemotaxis
7398	0.00011373	0.0022875	22	384	326	13855	ectoderm development
2764	0.00011557	0.0023132	18	280	326	13855	immune response-regulating signaling pathway
50789	0.0001173	0.0023363	241	8914	326	13855	regulation of biological process
35162	0.00012031	0.0023729	7	48	326	13855	embryonic hemopoiesis
48665	0.00012031	0.0023729	7	48	326	13855	neuron fate specification
2685	0.0001224	0.0024024	11	120	326	13855	regulation of leukocyte migration
45064	0.00012462	0.0024253	3	5	326	13855	T-helper 2 cell differentiation
9607	0.00012476	0.0024253	34	734	326	13855	response to biotic stimulus
48839	0.00012657	0.0024488	21	360	326	13855	inner ear development
15671	0.00012828	0.0024601	4	12	326	13855	oxygen transport
51707	0.00012836	0.0024601	28	556	326	13855	response to other organism
6952	0.00012909	0.0024623	46	1116	326	13855	defense response
1656	0.00013474	0.0025582	13	164	326	13855	metanephros development
48705	0.00013965	0.0026327	20	336	326	13855	skeletal system morphogenesis
6807	0.00013996	0.0026327	132	4288	326	13855	nitrogen compound metabolic process
31347	0.00014496	0.0027142	27	531	326	13855	regulation of defense response
8544	0.00014757	0.0027428	21	364	326	13855	epidermis development
43516	0.00014784	0.0027428	6	35	326	13855	regulation of DNA damage response, signal transduction by p53 class mediator
45646	0.00015677	0.0028953	7	50	326	13855	regulation of erythrocyte differentiation
45785	0.00015759	0.0028972	16	237	326	13855	positive regulation of cell adhesion
42110	0.00015954	0.0029199	17	262	326	13855	T cell activation
2821	0.00017393	0.003169	6	36	326	13855	positive regulation of adaptive immune response
48664	0.00018187	0.0032988	4	13	326	13855	neuron fate determination
32103	0.00018508	0.0033422	15	216	326	13855	positive regulation of response to external stimulus
21915	0.00019119	0.0034371	17	266	326	13855	neural tube development
21987	0.00019229	0.0034417	14	193	326	13855	cerebral cortex development
10605	0.00019394	0.003456	70	1964	326	13855	negative regulation of macromolecule metabolic process
2062	0.00019562	0.0034708	10	106	326	13855	chondrocyte differentiation
7507	0.00020225	0.0035727	34	753	326	13855	heart development
43583	0.00020353	0.0035799	22	400	326	13855	ear development
21527	0.0002057	0.0036024	5	24	326	13855	spinal cord association neuron differentiation
48469	0.00022574	0.0039255	14	196	326	13855	cell maturation
35148	0.00022608	0.0039255	15	220	326	13855	tube formation
51153	0.00023262	0.0040134	11	129	326	13855	regulation of striated muscle cell differentiation
42592	0.00023312	0.0040134	65	1798	326	13855	homeostatic process
45664	0.00023445	0.0040194	34	759	326	13855	regulation of neuron differentiation
60375	0.0002449	0.004146	3	6	326	13855	regulation of mast cell differentiation
3404	0.0002449	0.004146	3	6	326	13855	optic vesicle morphogenesis
42092	0.0002449	0.004146	3	6	326	13855	T-helper 2 type immune response
1501	0.00025063	0.0042253	35	793	326	13855	skeletal system development
30155	0.00025829	0.0043365	25	492	326	13855	regulation of cell adhesion
3006	0.00026512	0.0044313	30	641	326	13855	reproductive developmental process
48520	0.00026612	0.0044313	11	131	326	13855	positive regulation of behavior
30097	0.000272	0.0045108	33	734	326	13855	hemopoiesis
6915	0.00027549	0.00455	35	797	326	13855	apoptosis
45582	0.00027856	0.0045822	8	72	326	13855	positive regulation of T cell differentiation
50920	0.00028437	0.0046588	12	154	326	13855	regulation of chemotaxis
2253	0.00028868	0.0046994	19	328	326	13855	activation of immune response
2697	0.00028916	0.0046994	16	250	326	13855	regulation of immune effector process
90025	0.00030629	0.004923	5	26	326	13855	regulation of monocyte chemotaxis
2381	0.00030629	0.004923	5	26	326	13855	immunoglobulin production involved in immunoglobulin mediated immune response
35136	0.00030655	0.004923	8	73	326	13855	forelimb morphogenesis
48742	0.00030965	0.0049532	9	92	326	13855	regulation of skeletal muscle fiber development
21895	0.00031671	0.0050265	6	40	326	13855	cerebral cortex neuron differentiation
48557	0.00031671	0.0050265	6	40	326	13855	embryonic digestive tract morphogenesis
10172	0.0003345	0.0052882	4	15	326	13855	embryonic body morphogenesis
22603	0.00034039	0.0053605	43	1065	326	13855	regulation of anatomical structure morphogenesis
21885	0.00034544	0.005419	11	135	326	13855	forebrain cell migration
1843	0.00036811	0.0057524	11	136	326	13855	neural tube closure
21536	0.0003759	0.0058516	14	206	326	13855	diencephalon development
2263	0.00038009	0.0058718	10	115	326	13855	cell activation involved in immune response
2366	0.00038009	0.0058718	10	115	326	13855	leukocyte activation involved in immune response
30098	0.00039328	0.0060526	16	257	326	13855	lymphocyte differentiation
48608	0.00039926	0.0061216	20	364	326	13855	reproductive structure development
6928	0.00040108	0.0061263	55	1481	326	13855	cellular component movement
2906	0.00042111	0.0063604	3	7	326	13855	negative regulation of mature B cell apoptosis
2905	0.00042111	0.0063604	3	7	326	13855	regulation of mature B cell apoptosis
48743	0.00042111	0.0063604	3	7	326	13855	positive regulation of skeletal muscle fiber development
50730	0.00043498	0.0065457	14	209	326	13855	regulation of peptidyl-tyrosine phosphorylation
70486	0.00043777	0.0065634	4	16	326	13855	leukocyte aggregation
48730	0.00044243	0.0065793	8	77	326	13855	epidermis morphogenesis
60606	0.00044376	0.0065793	11	139	326	13855	tube closure
31294	0.00044693	0.0065793	7	59	326	13855	lymphocyte costimulation
31295	0.00044693	0.0065793	7	59	326	13855	T cell costimulation
8045	0.00044693	0.0065793	7	59	326	13855	motor axon guidance
61138	0.00046371	0.0068016	17	287	326	13855	morphogenesis of a branching epithelium
71391	0.00047412	0.0069292	6	43	326	13855	cellular response to estrogen stimulus
12501	0.0004873	0.0070965	35	822	326	13855	programmed cell death
2285	0.00049592	0.0071961	7	60	326	13855	lymphocyte activation involved in immune response
1654	0.00051659	0.0074694	24	486	326	13855	eye development
21542	0.00052189	0.0075193	5	29	326	13855	dentate gyrus development
8593	0.00052673	0.0075622	8	79	326	13855	regulation of Notch signaling pathway
14020	0.00053203	0.0076114	11	142	326	13855	primary neural tube formation
2063	0.00053826	0.0076735	6	44	326	13855	chondrocyte development
1655	0.00054979	0.0077922	22	430	326	13855	urogenital system development
8406	0.00055042	0.0077922	16	265	326	13855	gonad development
90026	0.00056192	0.0078999	4	17	326	13855	positive regulation of monocyte chemotaxis
21520	0.00056192	0.0078999	4	17	326	13855	spinal cord motor neuron cell fate specification
19827	0.00056661	0.0079384	13	190	326	13855	stem cell maintenance
48701	0.00057351	0.00798	8	80	326	13855	embryonic cranial skeleton morphogenesis
48483	0.00057351	0.00798	8	80	326	13855	autonomic nervous system development
48754	0.00060943	0.0084509	17	294	326	13855	branching morphogenesis of a tube
1909	0.00061433	0.0084611	5	30	326	13855	leukocyte mediated cytotoxicity
21781	0.00061433	0.0084611	5	30	326	13855	glial cell fate commitment
2237	0.00062187	0.008536	16	268	326	13855	response to molecule of bacterial origin
51147	0.00062541	0.0085557	13	192	326	13855	regulation of muscle cell differentiation
43010	0.00064149	0.0087463	22	435	326	13855	camera-type eye development
10959	0.00065522	0.0089035	18	323	326	13855	regulation of metal ion transport
2699	0.00067713	0.0091706	8	82	326	13855	positive regulation of immune effector process
43518	0.00070916	0.0095093	4	18	326	13855	negative regulation of DNA damage response, signal transduction by p53 class mediator
60218	0.00070916	0.0095093	4	18	326	13855	hemopoietic stem cell differentiation
10454	0.00070916	0.0095093	4	18	326	13855	negative regulation of cell fate commitment
14014	0.00073628	0.0098404	7	64	326	13855	negative regulation of gliogenesis
16477	0.00076625	0.010208	39	974	326	13855	cell migration
32642	0.00077178	0.010247	6	47	326	13855	regulation of chemokine production
904	0.00078092	0.010335	42	1075	326	13855	cell morphogenesis involved in differentiation
48864	0.00079535	0.010492	13	197	326	13855	stem cell development
19724	0.00080879	0.010635	7	65	326	13855	B cell mediated immunity
32496	0.00083309	0.010913	15	249	326	13855	response to lipopolysaccharide
70098	0.00083535	0.010913	5	32	326	13855	chemokine-mediated signaling pathway
10646	0.00084627	0.010959	97	3081	326	13855	regulation of cell communication
19221	0.00085236	0.010959	16	276	326	13855	cytokine-mediated signaling pathway
23036	0.00085236	0.010959	16	276	326	13855	initiation of signal transduction
23038	0.00085236	0.010959	16	276	326	13855	signal initiation by diffusible mediator
23049	0.00085236	0.010959	16	276	326	13855	signal initiation by protein/peptide mediator
2703	0.00087876	0.011183	9	106	326	13855	regulation of leukocyte mediated immunity
2903	0.00088174	0.011183	4	19	326	13855	negative regulation of B cell apoptosis
21892	0.00088174	0.011183	4	19	326	13855	cerebral cortex GABAergic interneuron differentiation
51928	0.00088469	0.011183	10	128	326	13855	positive regulation of calcium ion transport
45580	0.00088469	0.011183	10	128	326	13855	regulation of T cell differentiation
48566	0.00088683	0.011183	7	66	326	13855	embryonic digestive tract development
3007	0.000889	0.011183	20	388	326	13855	heart morphogenesis
50795	0.00091481	0.011472	13	200	326	13855	regulation of behavior
30334	0.0009214	0.011519	32	755	326	13855	regulation of cell migration
50851	0.00093949	0.011709	10	129	326	13855	antigen receptor-mediated signaling pathway
1817	0.00095924	0.011919	24	508	326	13855	regulation of cytokine production
60333	0.00096632	0.011934	6	49	326	13855	interferon-gamma-mediated signaling pathway
10453	0.00096632	0.011934	6	49	326	13855	regulation of cell fate commitment
72001	0.0010259	0.012631	19	364	326	13855	renal system development
6954	0.0010395	0.012759	20	393	326	13855	inflammatory response
2377	0.0010767	0.013177	6	50	326	13855	immunoglobulin production
51924	0.0011029	0.013457	15	256	326	13855	regulation of calcium ion transport
2274	0.0011208	0.013594	10	132	326	13855	myeloid leukocyte activation
22029	0.0011208	0.013594	10	132	326	13855	telencephalon cell migration
72210	0.0011571	0.013991	7	69	326	13855	metanephric nephron development
60042	0.0011645	0.013998	8	89	326	13855	retina morphogenesis in camera-type eye
14032	0.0011645	0.013998	8	89	326	13855	neural crest cell development
2429	0.0011873	0.01423	10	133	326	13855	immune response-activating cell surface receptor signaling pathway
1838	0.0012035	0.014382	12	181	326	13855	embryonic epithelial tube formation
2822	0.0012525	0.014887	8	90	326	13855	regulation of adaptive immune response based on somatic recombination of immune receptors built from immunoglobulin superfamily domains
7369	0.0012531	0.014887	13	207	326	13855	gastrulation
43370	0.0012712	0.015015	5	35	326	13855	regulation of CD4-positive, alpha beta T cell differentiation
6972	0.0012712	0.015015	5	35	326	13855	hyperosmotic response
3151	0.0013007	0.015296	9	112	326	13855	outflow tract morphogenesis
2292	0.0013119	0.015296	4	21	326	13855	T cell differentiation involved in immune response
2293	0.0013119	0.015296	4	21	326	13855	alpha-beta T cell differentiation involved in immune response
2287	0.0013119	0.015296	4	21	326	13855	alpha-beta T cell activation involved in immune response
7610	0.0013139	0.015296	42	1104	326	13855	behavior
7548	0.0013225	0.015349	19	372	326	13855	sex differentiation
1942	0.0013298	0.015349	10	135	326	13855	hair follicle development
21954	0.0013298	0.015349	10	135	326	13855	central nervous system neuron development
1822	0.0013449	0.015445	18	344	326	13855	kidney development
45621	0.0013457	0.015445	8	91	326	13855	positive regulation of lymphocyte differentiation
70424	0.0013698	0.015546	3	10	326	13855	regulation of nucleotide-binding oligomerization domain containing signaling pathway
1913	0.0013698	0.015546	3	10	326	13855	T cell mediated cytotoxicity
1973	0.0013698	0.015546	3	10	326	13855	adenosine receptor signaling pathway
15696	0.0013698	0.015546	3	10	326	13855	ammonium transport
34109	0.0014444	0.016254	8	92	326	13855	homotypic cell-cell adhesion
1906	0.0014482	0.016254	5	36	326	13855	cell killing
42481	0.0014482	0.016254	5	36	326	13855	regulation of odontogenesis
21516	0.0014482	0.016254	5	36	326	13855	dorsal spinal cord development
21602	0.0014665	0.01637	6	53	326	13855	cranial nerve morphogenesis
48596	0.0014665	0.01637	6	53	326	13855	embryonic camera-type eye morphogenesis
2768	0.001486	0.016541	10	137	326	13855	immune response-regulating cell surface receptor signaling pathway
9306	0.0015487	0.017192	8	93	326	13855	protein secretion
30335	0.0015584	0.017192	21	436	326	13855	positive regulation of cell migration
22404	0.0015695	0.017192	10	138	326	13855	molting cycle process
22405	0.0015695	0.017192	10	138	326	13855	hair cycle process
32673	0.001574	0.017192	4	22	326	13855	regulation of interleukin-4 production
7379	0.001574	0.017192	4	22	326	13855	segment specification
15669	0.001574	0.017192	4	22	326	13855	gas transport
45428	0.0016133	0.017429	7	73	326	13855	regulation of nitric oxide biosynthetic process
48708	0.0016178	0.017429	6	54	326	13855	astrocyte differentiation
10720	0.0016299	0.017429	18	350	326	13855	positive regulation of cell development
70453	0.0016301	0.017429	2	3	326	13855	regulation of heme biosynthetic process
60217	0.0016301	0.017429	2	3	326	13855	hemangioblast cell differentiation
34238	0.0016301	0.017429	2	3	326	13855	macrophage fusion
30221	0.0016301	0.017429	2	3	326	13855	basophil differentiation
14707	0.0016301	0.017429	2	3	326	13855	branchiomeric skeletal muscle development
45619	0.0016544	0.017642	11	163	326	13855	regulation of lymphocyte differentiation
1763	0.001682	0.01789	18	351	326	13855	morphogenesis of a branching structure
2695	0.0017479	0.018542	10	140	326	13855	negative regulation of leukocyte activation
1837	0.0017656	0.018681	9	117	326	13855	epithelial to mesenchymal transition
42633	0.0018431	0.019234	10	141	326	13855	hair cycle
42303	0.0018431	0.019234	10	141	326	13855	molting cycle
48585	0.001847	0.019234	18	354	326	13855	negative regulation of response to stimulus
33083	0.0018508	0.019234	3	11	326	13855	regulation of immature T cell proliferation
2246	0.0018508	0.019234	3	11	326	13855	wound healing involved in inflammatory response
2286	0.0018557	0.019234	5	38	326	13855	T cell activation involved in immune response
42659	0.0018557	0.019234	5	38	326	13855	regulation of cell fate specification
32583	0.0018557	0.019234	5	38	326	13855	regulation of gene-specific transcription
61053	0.0018728	0.019312	9	118	326	13855	somite development
48641	0.0018728	0.019312	9	118	326	13855	regulation of skeletal muscle tissue development
1841	0.0019125	0.019672	11	166	326	13855	neural tube formation
21761	0.0019424	0.019879	10	142	326	13855	limbic system development
14013	0.0019424	0.019879	10	142	326	13855	regulation of gliogenesis
10470	0.0019556	0.019963	6	56	326	13855	regulation of gastrulation
65008	0.0020057	0.020376	110	3670	326	13855	regulation of biological quality
42063	0.002006	0.020376	15	272	326	13855	gliogenesis
3008	0.0020113	0.020379	74	2284	326	13855	system process
50769	0.0020231	0.020438	16	300	326	13855	positive regulation of neurogenesis
48546	0.0020272	0.020438	8	97	326	13855	digestive tract morphogenesis
3407	0.0020389	0.020506	7	76	326	13855	neural retina development
51272	0.0020516	0.020582	21	446	326	13855	positive regulation of cellular component movement
55123	0.0020735	0.020751	13	219	326	13855	digestive system development
8219	0.0021766	0.021729	35	896	326	13855	cell death
70555	0.0021986	0.021729	7	77	326	13855	response to interleukin-1
43372	0.0022034	0.021729	4	24	326	13855	positive regulation of CD4-positive, alpha beta T cell differentiation
50930	0.0022034	0.021729	4	24	326	13855	induction of positive chemotaxis
2902	0.0022034	0.021729	4	24	326	13855	regulation of B cell apoptosis
48485	0.0022034	0.021729	4	24	326	13855	sympathetic nervous system development
45927	0.0022362	0.021999	16	303	326	13855	positive regulation of growth
2683	0.002262	0.02219	14	248	326	13855	negative regulation of immune system process
60349	0.0022665	0.02219	10	145	326	13855	bone morphogenesis
45137	0.0023113	0.022574	16	304	326	13855	development of primary sexual characteristics
9954	0.0023441	0.02284	6	58	326	13855	proximal/distal pattern formation
50864	0.0023548	0.022889	9	122	326	13855	regulation of B cell activation
40008	0.0024057	0.023292	34	868	326	13855	regulation of growth
51270	0.0024244	0.023292	32	802	326	13855	regulation of cellular component movement
43249	0.0024249	0.023292	3	12	326	13855	erythrocyte maturation
60539	0.0024249	0.023292	3	12	326	13855	diaphragm development
21798	0.0024249	0.023292	3	12	326	13855	forebrain dorsal/ventral pattern formation
23046	0.0024996	0.023926	102	3378	326	13855	signaling process
51241	0.0025027	0.023926	22	484	326	13855	negative regulation of multicellular organismal process
40017	0.0025361	0.02417	21	454	326	13855	positive regulation of locomotion
35467	0.0025401	0.02417	37	972	326	13855	negative regulation of signaling pathway
2444	0.0025589	0.024219	6	59	326	13855	myeloid leukocyte mediated immunity
46632	0.0025589	0.024219	6	59	326	13855	alpha-beta T cell differentiation
16265	0.0025648	0.024219	35	905	326	13855	death
2320	0.0025751	0.024219	4	25	326	13855	lymphoid progenitor cell differentiation
46697	0.0025751	0.024219	4	25	326	13855	decidualization
1756	0.0026152	0.024539	8	101	326	13855	somitogenesis
16331	0.0026259	0.024583	13	225	326	13855	morphogenesis of embryonic epithelium
2521	0.0027285	0.025485	18	367	326	13855	leukocyte differentiation
1704	0.002765	0.02574	10	149	326	13855	formation of primary germ layer
1816	0.0027772	0.02574	9	125	326	13855	cytokine production
2831	0.0027811	0.02574	8	102	326	13855	regulation of response to biotic stimulus
14033	0.0027811	0.02574	8	102	326	13855	neural crest cell differentiation
48871	0.0028348	0.026176	13	227	326	13855	multicellular organismal homeostasis
50866	0.0029023	0.02674	10	150	326	13855	negative regulation of cell activation
768	0.0029132	0.026779	5	42	326	13855	syncytium formation by plasma membrane fusion
7492	0.0029357	0.026925	7	81	326	13855	endoderm development
1829	0.0029876	0.027339	4	26	326	13855	trophectodermal cell differentiation
48592	0.0030202	0.027575	14	256	326	13855	eye morphogenesis
48048	0.0030324	0.027625	6	61	326	13855	embryonic eye morphogenesis
60235	0.0030979	0.027846	3	13	326	13855	lens induction in camera-type eye
60215	0.0030979	0.027846	3	13	326	13855	primitive hemopoiesis
9996	0.0030979	0.027846	3	13	326	13855	negative regulation of cell fate specification
21894	0.0030979	0.027846	3	13	326	13855	cerebral cortex GABAergic interneuron development
21853	0.0030979	0.027846	3	13	326	13855	cerebral cortex GABAergic interneuron migration
21546	0.0030979	0.027846	3	13	326	13855	rhombomere development
43069	0.0031156	0.027944	31	782	326	13855	negative regulation of programmed cell death
60675	0.0031376	0.028043	8	104	326	13855	ureteric bud morphogenesis
70663	0.0031457	0.028043	12	203	326	13855	regulation of leukocyte proliferation
30855	0.0031933	0.028043	23	525	326	13855	epithelial cell differentiation
35262	0.0032095	0.028043	2	4	326	13855	gonad morphogenesis
60913	0.0032095	0.028043	2	4	326	13855	cardiac cell fate determination
71593	0.0032095	0.028043	2	4	326	13855	lymphocyte aggregation
9249	0.0032095	0.028043	2	4	326	13855	protein lipoylation
90081	0.0032095	0.028043	2	4	326	13855	regulation of canonical Wnt receptor signaling pathway involved in heart induction
3409	0.0032095	0.028043	2	4	326	13855	optic cup structural organization
21995	0.0032095	0.028043	2	4	326	13855	neuropore closure
21912	0.0032095	0.028043	2	4	326	13855	regulation of transcription from RNA polymerase II promoter involved in spinal cord motor neuron fate specification
21506	0.0032095	0.028043	2	4	326	13855	anterior neuropore closure
10941	0.0032581	0.028407	54	1586	326	13855	regulation of cell death
50801	0.0032683	0.028435	38	1021	326	13855	ion homeostasis
45665	0.0033287	0.028899	8	105	326	13855	negative regulation of neuron differentiation
3206	0.0034059	0.029506	12	205	326	13855	cardiac chamber morphogenesis
1961	0.003443	0.029613	4	27	326	13855	positive regulation of cytokine-mediated signaling pathway
21843	0.003443	0.029613	4	27	326	13855	substrate-independent telencephalic tangential interneuron migration
21826	0.003443	0.029613	4	27	326	13855	substrate-independent telencephalic tangential migration
43067	0.0034475	0.029613	52	1518	326	13855	regulation of programmed cell death
50877	0.0035119	0.030046	59	1774	326	13855	neurological system process
51674	0.0035201	0.030046	39	1060	326	13855	localization of cell
48870	0.0035201	0.030046	39	1060	326	13855	cell motility
32649	0.0035684	0.030331	6	63	326	13855	regulation of interferon-gamma production
16064	0.0035684	0.030331	6	63	326	13855	immunoglobulin mediated immune response
21545	0.0036027	0.030559	7	84	326	13855	cranial nerve development
8584	0.0036732	0.031092	10	155	326	13855	male gonad development
2573	0.0038009	0.032106	9	131	326	13855	myeloid leukocyte differentiation
42491	0.0038488	0.032443	7	85	326	13855	auditory receptor cell differentiation
42832	0.0038746	0.032593	3	14	326	13855	defense response to protozoan
21514	0.0039435	0.0331	4	28	326	13855	ventral spinal cord interneuron differentiation
6949	0.0039511	0.0331	5	45	326	13855	syncytium formation
60538	0.0039786	0.033193	12	209	326	13855	skeletal muscle organ development
48593	0.0039786	0.033193	12	209	326	13855	camera-type eye morphogenesis
9798	0.003997	0.033278	9	132	326	13855	axis specification
40012	0.0040097	0.033316	32	829	326	13855	regulation of locomotion
3	0.0041633	0.034521	49	1424	326	13855	reproduction
2440	0.0041718	0.034522	6	65	326	13855	production of molecular mediator of immune response
10648	0.0041919	0.034617	39	1071	326	13855	negative regulation of cell communication
3170	0.0043492	0.035771	5	46	326	13855	heart valve development
7159	0.0043492	0.035771	5	46	326	13855	leukocyte cell-cell adhesion
10171	0.0043791	0.035944	7	87	326	13855	body morphogenesis
7605	0.0043919	0.035976	13	239	326	13855	sensory perception of sound
51250	0.0044234	0.036161	8	110	326	13855	negative regulation of lymphocyte activation
60037	0.0044909	0.036566	4	29	326	13855	pharyngeal system development
2824	0.0044909	0.036566	4	29	326	13855	positive regulation of adaptive immune response based on somatic recombination of immune receptors built from immunoglobulin superfamily domains
2762	0.0045003	0.03657	6	66	326	13855	negative regulation of myeloid leukocyte differentiation
43066	0.0047233	0.038116	30	771	326	13855	negative regulation of apoptosis
40011	0.0047343	0.038116	42	1184	326	13855	locomotion
48878	0.0047395	0.038116	46	1326	326	13855	chemical homeostasis
902	0.0047551	0.038116	47	1362	326	13855	cell morphogenesis
42789	0.0047596	0.038116	3	15	326	13855	mRNA transcription from RNA polymerase II promoter
21830	0.0047596	0.038116	3	15	326	13855	interneuron migration from the subpallium to the cortex
51647	0.0047751	0.038116	5	47	326	13855	nucleus localization
1825	0.0047751	0.038116	5	47	326	13855	blastocyst formation
50927	0.0047751	0.038116	5	47	326	13855	positive regulation of positive chemotaxis
46631	0.0048475	0.038618	6	67	326	13855	alpha-beta T cell activation
19228	0.0049732	0.039542	11	188	326	13855	regulation of action potential in neuron
23033	0.004994	0.03963	108	3689	326	13855	signaling pathway
7411	0.0050158	0.039725	24	577	326	13855	axon guidance
90023	0.0050873	0.040213	4	30	326	13855	positive regulation of neutrophil chemotaxis
50688	0.005214	0.040907	6	68	326	13855	regulation of defense response to virus
30890	0.0052298	0.040907	5	48	326	13855	positive regulation of B cell proliferation
70172	0.005266	0.040907	2	5	326	13855	positive regulation of tooth mineralization
33031	0.005266	0.040907	2	5	326	13855	positive regulation of neutrophil apoptosis
10940	0.005266	0.040907	2	5	326	13855	positive regulation of necrotic cell death
10813	0.005266	0.040907	2	5	326	13855	neuropeptide catabolic process
42662	0.005266	0.040907	2	5	326	13855	negative regulation of mesodermal cell fate specification
45402	0.005266	0.040907	2	5	326	13855	regulation of interleukin-4 biosynthetic process
8589	0.0052757	0.040907	7	90	326	13855	regulation of smoothened signaling pathway
70661	0.0052757	0.040907	7	90	326	13855	leukocyte proliferation
19216	0.0054576	0.042237	17	362	326	13855	regulation of lipid metabolic process
48666	0.0055512	0.042722	44	1266	326	13855	neuron development
35113	0.0055518	0.042722	12	218	326	13855	embryonic appendage morphogenesis
30326	0.0055518	0.042722	12	218	326	13855	embryonic limb morphogenesis
48709	0.0056032	0.043036	7	91	326	13855	oligodendrocyte differentiation
50768	0.0056977	0.043396	10	165	326	13855	negative regulation of neurogenesis
42098	0.0057143	0.043396	5	49	326	13855	T cell proliferation
22409	0.0057143	0.043396	5	49	326	13855	positive regulation of cell-cell adhesion
71392	0.0057345	0.043396	4	31	326	13855	cellular response to estradiol stimulus
30220	0.0057345	0.043396	4	31	326	13855	platelet formation
1562	0.0057569	0.043396	3	16	326	13855	response to protozoan
1955	0.0057569	0.043396	3	16	326	13855	blood vessel maturation
50663	0.0057569	0.043396	3	16	326	13855	cytokine secretion
72070	0.0057569	0.043396	3	16	326	13855	loop of Henle development
10614	0.0057569	0.043396	3	16	326	13855	negative regulation of cardiac muscle hypertrophy
50926	0.0062295	0.046785	5	50	326	13855	regulation of positive chemotaxis
45686	0.0062295	0.046785	5	50	326	13855	negative regulation of glial cell differentiation
6950	0.0062877	0.047135	100	3398	326	13855	response to stress
60231	0.0064344	0.047975	4	32	326	13855	mesenchymal to epithelial transition
10551	0.0064344	0.047975	4	32	326	13855	regulation of gene-specific transcription from RNA polymerase II promoter
31076	0.0064352	0.047975	6	71	326	13855	embryonic camera-type eye development
9617	0.0065714	0.0489	17	369	326	13855	response to bacterium
42552	0.0067179	0.049808	9	143	326	13855	myelination
21675	0.0067179	0.049808	9	143	326	13855	nerve development
34121	0.0067766	0.050152	5	51	326	13855	regulation of toll-like receptor signaling pathway
43011	0.0068701	0.050385	3	17	326	13855	myeloid dendritic cell differentiation
35413	0.0068701	0.050385	3	17	326	13855	positive regulation of catenin protein nuclear translocation
48643	0.0068701	0.050385	3	17	326	13855	positive regulation of skeletal muscle tissue development
32609	0.0068701	0.050385	3	17	326	13855	interferon-gamma production
14741	0.0068701	0.050385	3	17	326	13855	negative regulation of muscle hypertrophy
42981	0.0070008	0.051251	50	1500	326	13855	regulation of apoptosis
42221	0.0070512	0.051459	92	3096	326	13855	response to chemical stimulus
51704	0.0070605	0.051459	42	1212	326	13855	multi-organism process
51149	0.0070672	0.051459	7	95	326	13855	positive regulation of muscle cell differentiation
45746	0.0071887	0.052157	4	33	326	13855	negative regulation of Notch signaling pathway
6968	0.0071887	0.052157	4	33	326	13855	cellular defense response
50670	0.007271	0.052566	11	198	326	13855	regulation of lymphocyte proliferation
32944	0.007271	0.052566	11	198	326	13855	regulation of mononuclear cell proliferation
51050	0.007337	0.052906	31	830	326	13855	positive regulation of transport
32330	0.0073571	0.052906	6	73	326	13855	regulation of chondrocyte differentiation
6940	0.0073571	0.052906	6	73	326	13855	regulation of smooth muscle contraction
48565	0.00754	0.054125	11	199	326	13855	digestive tract development
1894	0.0075701	0.054245	10	172	326	13855	tissue homeostasis
8344	0.0076622	0.054476	9	146	326	13855	adult locomotory behavior
61056	0.0077766	0.054476	2	6	326	13855	sclerotome development
9786	0.0077766	0.054476	2	6	326	13855	regulation of asymmetric cell division
33029	0.0077766	0.054476	2	6	326	13855	regulation of neutrophil apoptosis
72107	0.0077766	0.054476	2	6	326	13855	positive regulation of ureteric bud formation
72106	0.0077766	0.054476	2	6	326	13855	regulation of ureteric bud formation
72086	0.0077766	0.054476	2	6	326	13855	specification of loop of Henle identity
21985	0.0077766	0.054476	2	6	326	13855	neurohypophysis development
21913	0.0077766	0.054476	2	6	326	13855	regulation of transcription from RNA polymerase II promoter involved in ventral spinal cord interneuron specification
21622	0.0077766	0.054476	2	6	326	13855	oculomotor nerve morphogenesis
21623	0.0077766	0.054476	2	6	326	13855	oculomotor nerve formation
45799	0.0077766	0.054476	2	6	326	13855	positive regulation of chromatin assembly or disassembly
45084	0.0077766	0.054476	2	6	326	13855	positive regulation of interleukin-12 biosynthetic process
46661	0.0078167	0.054629	11	200	326	13855	male sex differentiation
14015	0.0078521	0.054629	6	74	326	13855	positive regulation of gliogenesis
46634	0.0078521	0.054629	6	74	326	13855	regulation of alpha-beta T cell activation
30888	0.0078521	0.054629	6	74	326	13855	regulation of B cell proliferation
30217	0.0078723	0.054675	10	173	326	13855	T cell differentiation
45685	0.0078974	0.054756	7	97	326	13855	regulation of glial cell differentiation
31069	0.00797	0.054992	5	53	326	13855	hair follicle morphogenesis
8366	0.0079985	0.054992	9	147	326	13855	axon ensheathment
7272	0.0079985	0.054992	9	147	326	13855	ensheathment of neurons
60749	0.0079991	0.054992	4	34	326	13855	mammary gland alveolus development
21783	0.0079991	0.054992	4	34	326	13855	preganglionic parasympathetic nervous system development
10944	0.0081023	0.05542	3	18	326	13855	negative regulation of transcription by competitive promoter binding
2294	0.0081023	0.05542	3	18	326	13855	CD4-positive, alpha-beta T cell differentiation involved in immune response
42093	0.0081023	0.05542	3	18	326	13855	T-helper cell differentiation
1667	0.0081721	0.05571	8	122	326	13855	ameboidal cell migration
10522	0.0081721	0.05571	8	122	326	13855	regulation of calcium ion transport into cytosol
7626	0.0083268	0.056654	24	602	326	13855	locomotory behavior
9880	0.0083385	0.056654	7	98	326	13855	embryonic pattern specification
9967	0.0084066	0.057022	30	804	326	13855	positive regulation of signal transduction
23060	0.0086146	0.058165	98	3355	326	13855	signal transmission
50732	0.0086181	0.058165	5	54	326	13855	negative regulation of peptidyl-tyrosine phosphorylation
3197	0.0086181	0.058165	5	54	326	13855	endocardial cushion development
22414	0.0086944	0.058582	47	1408	326	13855	reproductive process
21766	0.0087974	0.059179	7	99	326	13855	hippocampus development
1706	0.0088672	0.059353	4	35	326	13855	endoderm formation
1893	0.0088672	0.059353	4	35	326	13855	maternal placenta development
2705	0.0088672	0.059353	4	35	326	13855	positive regulation of leukocyte mediated immunity
50868	0.0089134	0.059565	6	76	326	13855	negative regulation of T cell activation
50770	0.0089425	0.059661	12	232	326	13855	regulation of axonogenesis
32680	0.0092747	0.061775	7	100	326	13855	regulation of tumor necrosis factor production
46637	0.0093019	0.061855	5	55	326	13855	regulation of alpha-beta T cell differentiation
2204	0.0094562	0.062277	3	19	326	13855	somatic recombination of immunoglobulin genes involved in immune response
2208	0.0094562	0.062277	3	19	326	13855	somatic diversification of immunoglobulins involved in immune response
90009	0.0094562	0.062277	3	19	326	13855	primitive streak formation
3334	0.0094562	0.062277	3	19	326	13855	keratinocyte development
45190	0.0094562	0.062277	3	19	326	13855	isotype switching
2761	0.0094573	0.062277	9	151	326	13855	regulation of myeloid leukocyte differentiation
71695	0.0094809	0.062331	6	77	326	13855	anatomical structure maturation
16337	0.0095769	0.062861	21	511	326	13855	cell-cell adhesion
10975	0.0096717	0.063381	22	544	326	13855	regulation of neuron projection development
33003	0.0097946	0.063877	4	36	326	13855	regulation of mast cell activation
45576	0.0097946	0.063877	4	36	326	13855	mast cell activation
31648	0.0097946	0.063877	4	36	326	13855	protein destabilization
50671	0.0098394	0.063964	8	126	326	13855	positive regulation of lymphocyte proliferation
32946	0.0098394	0.063964	8	126	326	13855	positive regulation of mononuclear cell proliferation
43627	0.0099814	0.064784	11	207	326	13855	response to estrogen stimulus

## Sheet: Table S4
Table S4: GO enrichment analysis for gene body brain differentially hypomethylated genes
GO-ID	p-value	corr p-value	x	n	X	N	Description
10467	1.3271e-15	4.8082e-12	141	2993	351	13855	gene expression
16071	2.4512e-14	4.4403e-11	55	690	351	13855	mRNA metabolic process
90304	2.8123e-12	3.3963e-09	137	3149	351	13855	nucleic acid metabolic process
6139	8.8809e-12	6.1947e-09	149	3601	351	13855	nucleobase, nucleoside, nucleotide and nucleic acid metabolic process
377	1.0966e-11	6.1947e-09	29	254	351	13855	RNA splicing, via transesterification reactions with bulged adenosine as nucleophile
398	1.0966e-11	6.1947e-09	29	254	351	13855	nuclear mRNA splicing, via spliceosome
16070	1.1969e-11	6.1947e-09	119	2623	351	13855	RNA metabolic process
6412	1.6531e-11	7.4866e-09	34	350	351	13855	translation
375	1.9567e-11	7.8769e-09	29	260	351	13855	RNA splicing, via transesterification reactions
44260	8.2811e-11	3.0002e-08	210	5946	351	13855	cellular macromolecule metabolic process
50686	1.2701e-10	4.1833e-08	11	31	351	13855	negative regulation of mRNA processing
34641	2.0179e-10	6.0924e-08	157	4025	351	13855	cellular nitrogen compound metabolic process
50684	6.0817e-10	1.6949e-07	18	115	351	13855	regulation of mRNA processing
48025	8.3837e-10	2.1696e-07	10	28	351	13855	negative regulation of nuclear mRNA splicing, via spliceosome
6396	1.6352e-09	3.9496e-07	48	739	351	13855	RNA processing
33119	1.8346e-09	4.1543e-07	10	30	351	13855	negative regulation of RNA splicing
8380	2.3701e-09	5.0511e-07	32	379	351	13855	RNA splicing
43170	4.6232e-09	9.3054e-07	215	6376	351	13855	macromolecule metabolic process
6376	7.3156e-09	1.395e-06	10	34	351	13855	mRNA splice site selection
48024	1.36e-08	2.4637e-06	14	81	351	13855	regulation of nuclear mRNA splicing, via spliceosome
6807	1.4618e-08	2.522e-06	158	4288	351	13855	nitrogen compound metabolic process
6397	1.7425e-08	2.8696e-06	34	456	351	13855	mRNA processing
33365	2.4264e-08	3.8221e-06	35	485	351	13855	protein localization in organelle
44237	2.5596e-08	3.8639e-06	248	7835	351	13855	cellular metabolic process
34645	8.6103e-08	1.2478e-05	113	2819	351	13855	cellular macromolecule biosynthetic process
34621	1.0204e-07	1.415e-05	52	950	351	13855	cellular macromolecular complex subunit organization
46907	1.0545e-07	1.415e-05	69	1435	351	13855	intracellular transport
16032	1.1793e-07	1.526e-05	36	541	351	13855	viral reproduction
6605	1.345e-07	1.6479e-05	34	496	351	13855	protein targeting
6612	1.3645e-07	1.6479e-05	18	161	351	13855	protein targeting to membrane
6839	1.6887e-07	1.9737e-05	17	146	351	13855	mitochondrial transport
43484	2.0131e-07	2.2792e-05	16	131	351	13855	regulation of RNA splicing
51252	2.3423e-07	2.5716e-05	114	2905	351	13855	regulation of RNA metabolic process
21762	2.6554e-07	2.8295e-05	12	73	351	13855	substantia nigra development
9059	2.7582e-07	2.8552e-05	113	2880	351	13855	macromolecule biosynthetic process
21539	3.6052e-07	3.6282e-05	12	75	351	13855	subthalamus development
22618	4.4172e-07	4.3253e-05	18	174	351	13855	ribonucleoprotein complex assembly
44249	5.6842e-07	5.3288e-05	138	3789	351	13855	cellular biosynthetic process
6417	5.8501e-07	5.3288e-05	25	319	351	13855	regulation of translation
7005	5.8833e-07	5.3288e-05	28	386	351	13855	mitochondrion organization
6350	7.5455e-07	6.5895e-05	83	1947	351	13855	transcription
34622	7.639e-07	6.5895e-05	39	661	351	13855	cellular macromolecular complex assembly
70585	9.7513e-07	8.2161e-05	12	82	351	13855	protein localization in mitochondrion
60255	1.1211e-06	9.2314e-05	159	4594	351	13855	regulation of macromolecule metabolic process
32268	1.2348e-06	9.9418e-05	68	1502	351	13855	regulation of cellular protein metabolic process
31124	1.3822e-06	0.00010886	13	100	351	13855	mRNA 3'-end processing
6626	1.5508e-06	0.00011954	11	71	351	13855	protein targeting to mitochondrion
10556	1.7539e-06	0.00013238	125	3400	351	13855	regulation of macromolecule biosynthetic process
44238	2.0955e-06	0.00015464	236	7646	351	13855	primary metabolic process
43933	2.1444e-06	0.00015464	77	1806	351	13855	macromolecular complex subunit organization
6413	2.1768e-06	0.00015464	18	194	351	13855	translational initiation
245	2.3415e-06	0.00016314	10	60	351	13855	spliceosome assembly
31123	2.7529e-06	0.00018818	14	123	351	13855	RNA 3'-end processing
9058	3.281e-06	0.00022013	138	3902	351	13855	biosynthetic process
10605	3.9967e-06	0.00026327	81	1964	351	13855	negative regulation of macromolecule metabolic process
6369	5.4577e-06	0.00035309	9	52	351	13855	termination of RNA polymerase II transcription
27	5.8352e-06	0.00037089	4	6	351	13855	ribosomal large subunit assembly
9889	6.3877e-06	0.00039901	132	3732	351	13855	regulation of biosynthetic process
6996	6.7014e-06	0.00041151	110	2962	351	13855	organelle organization
9892	7.2432e-06	0.00043737	85	2125	351	13855	negative regulation of metabolic process
44267	7.8808e-06	0.00046807	122	3391	351	13855	cellular protein metabolic process
22613	8.3206e-06	0.00048622	23	323	351	13855	ribonucleoprotein complex biogenesis
6355	8.5442e-06	0.00049136	104	2771	351	13855	regulation of transcription, DNA-dependent
43624	8.8934e-06	0.00050345	21	279	351	13855	cellular protein complex disassembly
31326	9.1291e-06	0.00050884	130	3685	351	13855	regulation of cellular biosynthetic process
43241	9.3953e-06	0.00051575	21	280	351	13855	protein complex disassembly
51236	1.2596e-05	0.0006614	14	140	351	13855	establishment of RNA localization
50657	1.2596e-05	0.0006614	14	140	351	13855	nucleic acid transport
50658	1.2596e-05	0.0006614	14	140	351	13855	RNA transport
51028	1.2936e-05	0.00066581	13	122	351	13855	mRNA transport
65003	1.3183e-05	0.00066581	66	1546	351	13855	macromolecular complex assembly
35308	1.3343e-05	0.00066581	4	7	351	13855	negative regulation of protein amino acid dephosphorylation
51246	1.3415e-05	0.00066581	70	1673	351	13855	regulation of protein metabolic process
46314	1.6124e-05	0.00078943	3	3	351	13855	phosphocreatine biosynthetic process
33522	1.7753e-05	0.00084855	6	23	351	13855	histone H2A ubiquitination
19882	1.8172e-05	0.00084855	16	184	351	13855	antigen processing and presentation
15931	1.8235e-05	0.00084855	15	164	351	13855	nucleobase, nucleoside, nucleotide and nucleic acid transport
51649	1.8269e-05	0.00084855	79	1979	351	13855	establishment of localization in cell
31323	1.9616e-05	0.0008996	174	5369	351	13855	regulation of cellular metabolic process
6351	2.0443e-05	0.00092576	75	1855	351	13855	transcription, DNA-dependent
6406	2.0697e-05	0.00092576	10	76	351	13855	mRNA export from nucleus
32774	2.2443e-05	0.00099158	75	1860	351	13855	RNA biosynthetic process
8152	2.5674e-05	0.0011207	259	8813	351	13855	metabolic process
45047	2.6322e-05	0.0011274	12	112	351	13855	protein targeting to ER
15031	2.6449e-05	0.0011274	52	1147	351	13855	protein transport
51641	2.8466e-05	0.0011992	89	2336	351	13855	cellular localization
22607	2.8976e-05	0.0012067	87	2270	351	13855	cellular component assembly
6403	2.9724e-05	0.0012237	14	151	351	13855	RNA localization
10468	3.1201e-05	0.0012701	130	3773	351	13855	regulation of gene expression
80090	3.3616e-05	0.0013532	163	4996	351	13855	regulation of primary metabolic process
42257	3.5193e-05	0.0014011	5	16	351	13855	ribosomal subunit assembly
6353	3.6889e-05	0.0014527	11	98	351	13855	transcription termination
34623	3.7348e-05	0.001455	21	307	351	13855	cellular macromolecular complex disassembly
44085	3.8461e-05	0.001481	91	2422	351	13855	cellular component biogenesis
32984	3.9168e-05	0.001481	21	308	351	13855	macromolecular complex disassembly
51253	3.9243e-05	0.001481	54	1225	351	13855	negative regulation of RNA metabolic process
44265	4.0831e-05	0.0015251	42	869	351	13855	cellular macromolecule catabolic process
31324	4.2423e-05	0.0015684	75	1895	351	13855	negative regulation of cellular metabolic process
6613	4.4575e-05	0.0016313	11	100	351	13855	cotranslational protein targeting to membrane
51171	4.686e-05	0.0016977	137	4058	351	13855	regulation of nitrogen compound metabolic process
338	4.8825e-05	0.0017514	5	17	351	13855	protein deneddylation
70972	5.6138e-05	0.001994	13	140	351	13855	protein localization in endoplasmic reticulum
6405	6.1368e-05	0.0021586	10	86	351	13855	RNA export from nucleus
6603	6.3281e-05	0.0022045	3	4	351	13855	phosphocreatine metabolic process
45184	7.0242e-05	0.0024237	53	1221	351	13855	establishment of protein localization
70647	7.1807e-05	0.0024543	36	718	351	13855	protein modification by small protein conjugation or removal
6886	7.8081e-05	0.0026438	38	778	351	13855	intracellular protein transport
278	8.6928e-05	0.0029161	38	782	351	13855	mitotic cell cycle
34613	9.6079e-05	0.0031935	47	1052	351	13855	cellular protein localization
19538	9.7558e-05	0.0032132	127	3752	351	13855	protein metabolic process
35304	0.00010911	0.0035614	6	31	351	13855	regulation of protein amino acid dephosphorylation
10608	0.0001136	0.0036247	31	594	351	13855	posttranscriptional regulation of gene expression
70727	0.00011502	0.0036247	47	1060	351	13855	cellular macromolecule localization
2441	0.00011605	0.0036247	4	11	351	13855	histamine secretion involved in inflammatory response
2553	0.00011605	0.0036247	4	11	351	13855	histamine secretion by mast cell
2349	0.00011605	0.0036247	4	11	351	13855	histamine production involved in inflammatory response
33036	0.00012269	0.0037992	74	1924	351	13855	macromolecule localization
42396	0.00015523	0.0047659	3	5	351	13855	phosphagen biosynthetic process
42255	0.00015727	0.0047882	6	33	351	13855	ribosome assembly
90168	0.00017061	0.005151	4	12	351	13855	Golgi reassembly
6614	0.00018562	0.0055578	10	98	351	13855	SRP-dependent cotranslational protein targeting to membrane
45449	0.00022058	0.0065505	104	2993	351	13855	regulation of transcription
22402	0.000235	0.006922	48	1124	351	13855	cell cycle process
35305	0.00024153	0.007057	4	13	351	13855	negative regulation of dephosphorylation
6513	0.00027765	0.0080474	8	67	351	13855	protein monoubiquitination
51726	0.00028216	0.0081131	46	1071	351	13855	regulation of cell cycle
17038	0.00028507	0.0081324	16	232	351	13855	protein import
42273	0.00028981	0.0082029	5	24	351	13855	ribosomal large subunit biogenesis
7049	0.00029457	0.008273	54	1324	351	13855	cell cycle
10845	0.00030462	0.0084894	3	6	351	13855	positive regulation of reciprocal meiotic recombination
2474	0.00032046	0.0088627	9	86	351	13855	antigen processing and presentation of peptide antigen via MHC class I
51168	0.0003327	0.0091317	11	125	351	13855	nuclear export
51172	0.00033562	0.0091426	55	1363	351	13855	negative regulation of nitrogen compound metabolic process
32269	0.00035212	0.0095093	27	521	351	13855	negative regulation of cellular protein metabolic process
45934	0.00035434	0.0095093	54	1334	351	13855	negative regulation of nucleobase, nucleoside, nucleotide and nucleic acid metabolic process
19219	0.00037013	0.0098603	130	3973	351	13855	regulation of nucleobase, nucleoside, nucleotide and nucleic acid metabolic process
184	0.00038097	0.010075	10	107	351	13855	nuclear-transcribed mRNA catabolic process, nonsense-mediated decay
31398	0.00049104	0.012892	12	152	351	13855	positive regulation of protein ubiquitination
6913	0.00049606	0.012925	18	293	351	13855	nucleocytoplasmic transport
9057	0.00049946	0.012925	43	1006	351	13855	macromolecule catabolic process
19222	0.00050519	0.012981	177	5776	351	13855	regulation of metabolic process
22403	0.00051485	0.013136	39	885	351	13855	cell cycle phase
10520	0.00052307	0.013252	3	7	351	13855	regulation of reciprocal meiotic recombination
48002	0.00055241	0.013869	12	154	351	13855	antigen processing and presentation of peptide antigen
8104	0.00055508	0.013869	62	1620	351	13855	protein localization
51169	0.0006054	0.015023	18	298	351	13855	nuclear transport
90327	0.00064002	0.015156	2	2	351	13855	negative regulation of locomotion involved in locomotory behavior
45583	0.00064002	0.015156	2	2	351	13855	regulation of cytotoxic T cell differentiation
45585	0.00064002	0.015156	2	2	351	13855	positive regulation of cytotoxic T cell differentiation
32447	0.00064002	0.015156	2	2	351	13855	protein urmylation
6848	0.00064002	0.015156	2	2	351	13855	pyruvate transport
6850	0.00064002	0.015156	2	2	351	13855	mitochondrial pyruvate transport
31651	0.00064002	0.015156	2	2	351	13855	negative regulation of heat generation
45843	0.0007298	0.017169	5	29	351	13855	negative regulation of striated muscle tissue development
51683	0.00074195	0.017343	4	17	351	13855	establishment of Golgi localization
21536	0.00078024	0.018121	14	206	351	13855	diencephalon development
395	0.00082122	0.018884	3	8	351	13855	nuclear mRNA 5'-splice site recognition
43161	0.00082352	0.018884	18	306	351	13855	proteasomal ubiquitin-dependent protein catabolic process
16043	0.00084754	0.019303	174	5713	351	13855	cellular component organization
48635	0.00085778	0.019303	5	30	351	13855	negative regulation of muscle organ development
6400	0.00085778	0.019303	5	30	351	13855	tRNA modification
70925	0.0009144	0.02045	12	163	351	13855	organelle assembly
279	0.00095139	0.021147	30	643	351	13855	M phase
45727	0.0011209	0.024763	9	102	351	13855	positive regulation of translation
16574	0.001132	0.024856	6	47	351	13855	histone ubiquitination
1821	0.0011609	0.025337	4	19	351	13855	histamine secretion
44252	0.0012088	0.026068	3	9	351	13855	negative regulation of multicellular organismal metabolic process
33128	0.0012088	0.026068	3	9	351	13855	negative regulation of histone phosphorylation
6414	0.0012518	0.026835	12	169	351	13855	translational elongation
19080	0.0012866	0.02742	9	104	351	13855	viral genome expression
31325	0.0013049	0.027646	86	2500	351	13855	positive regulation of cellular metabolic process
10498	0.0013212	0.027831	18	319	351	13855	proteasomal protein catabolic process
19058	0.0013849	0.029002	12	171	351	13855	viral infectious cycle
48313	0.0014224	0.029448	4	20	351	13855	Golgi inheritance
48308	0.0014224	0.029448	4	20	351	13855	organelle inheritance
10604	0.0014385	0.029612	86	2508	351	13855	positive regulation of macromolecule metabolic process
16458	0.0014532	0.029746	10	127	351	13855	gene silencing
6457	0.0014691	0.029903	14	220	351	13855	protein folding
51248	0.0015883	0.032148	27	576	351	13855	negative regulation of protein metabolic process
70646	0.0016772	0.033759	9	108	351	13855	protein modification by small protein removal
10388	0.0016945	0.033918	3	10	351	13855	cullin deneddylation
51608	0.0017223	0.034286	4	21	351	13855	histamine transport
31396	0.0018144	0.035922	14	225	351	13855	regulation of protein ubiquitination
34227	0.0018878	0.03697	2	3	351	13855	tRNA thio-modification
21570	0.0018878	0.03697	2	3	351	13855	rhombomere 4 development
43488	0.0019227	0.037452	7	70	351	13855	regulation of mRNA stability
22411	0.0019331	0.037452	27	584	351	13855	cellular component disassembly
45576	0.0020042	0.038624	5	36	351	13855	mast cell activation
32446	0.0020983	0.040223	28	617	351	13855	protein modification by small protein conjugation
51084	0.0021316	0.040646	6	53	351	13855	'de novo' posttranslational protein folding
32270	0.0022006	0.041743	34	801	351	13855	positive regulation of cellular protein metabolic process
6600	0.0022864	0.0427	3	11	351	13855	creatine metabolic process
6344	0.0022864	0.0427	3	11	351	13855	maintenance of chromatin silencing
16254	0.0022864	0.0427	3	11	351	13855	preassembly of GPI anchor in ER membrane
6446	0.0024502	0.045523	7	73	351	13855	regulation of translational initiation
51247	0.0024703	0.045662	36	869	351	13855	positive regulation of protein metabolic process
35329	0.0025606	0.046853	5	38	351	13855	hippo signaling cascade
42659	0.0025606	0.046853	5	38	351	13855	regulation of cell fate specification
10629	0.0026543	0.048324	52	1390	351	13855	negative regulation of gene expression
48519	0.0027954	0.0505	135	4356	351	13855	negative regulation of biological process
22904	0.0028073	0.0505	8	95	351	13855	respiratory electron transport chain
43666	0.0028295	0.0505	6	56	351	13855	regulation of phosphoprotein phosphatase activity
15992	0.0028295	0.0505	6	56	351	13855	proton transport
51645	0.0028803	0.050904	4	24	351	13855	Golgi localization
8089	0.0028803	0.050904	4	24	351	13855	anterograde axon cargo transport
44257	0.0029023	0.051044	25	542	351	13855	cellular protein catabolic process
10458	0.0029917	0.051699	3	12	351	13855	exit from mitosis
30644	0.0029917	0.051699	3	12	351	13855	cellular chloride ion homeostasis
19083	0.0029966	0.051699	8	96	351	13855	viral transcription
22900	0.0029966	0.051699	8	96	351	13855	electron transport chain
60548	0.0031817	0.054631	35	851	351	13855	negative regulation of cell death
6366	0.0032593	0.0557	39	979	351	13855	transcription from RNA polymerase II promoter
956	0.0033347	0.056643	12	190	351	13855	nuclear-transcribed mRNA catabolic process
43303	0.0033614	0.056643	4	25	351	13855	mast cell degranulation
2279	0.0033614	0.056643	4	25	351	13855	mast cell activation involved in immune response
86	0.0035393	0.058836	11	167	351	13855	G2/M transition of mitotic cell cycle
3281	0.0035686	0.058836	7	78	351	13855	ventricular septum development
45814	0.0036249	0.058836	8	99	351	13855	negative regulation of gene expression, epigenetic
6818	0.0036859	0.058836	6	59	351	13855	hydrogen transport
35425	0.0037123	0.058836	2	4	351	13855	autocrine signaling
34465	0.0037123	0.058836	2	4	351	13855	response to carbon monoxide
90325	0.0037123	0.058836	2	4	351	13855	regulation of locomotion involved in locomotory behavior
31247	0.0037123	0.058836	2	4	351	13855	actin rod assembly
19941	0.0037583	0.058836	21	436	351	13855	modification-dependent protein catabolic process
48863	0.0037978	0.058836	14	244	351	13855	stem cell differentiation
43009	0.0038041	0.058836	37	924	351	13855	chordate embryonic development
35084	0.0038168	0.058836	3	13	351	13855	flagellar axoneme assembly
60631	0.0038168	0.058836	3	13	351	13855	regulation of meiosis I
9296	0.0038168	0.058836	3	13	351	13855	flagellum assembly
33127	0.0038168	0.058836	3	13	351	13855	regulation of histone phosphorylation
51026	0.0038168	0.058836	3	13	351	13855	chiasma assembly
42776	0.0038168	0.058836	3	13	351	13855	mitochondrial ATP synthesis coupled proton transport
30320	0.0038168	0.058836	3	13	351	13855	cellular monovalent inorganic anion homeostasis
7288	0.0038168	0.058836	3	13	351	13855	sperm axoneme assembly
9893	0.0038189	0.058836	90	2736	351	13855	positive regulation of metabolic process
43487	0.0038325	0.058836	7	79	351	13855	regulation of RNA stability
289	0.0038943	0.059282	4	26	351	13855	nuclear-transcribed mRNA poly(A) tail shortening
2448	0.0038943	0.059282	4	26	351	13855	mast cell mediated immunity
43486	0.0039962	0.060284	5	42	351	13855	histone exchange
51603	0.0040068	0.060284	24	526	351	13855	proteolysis involved in cellular protein catabolic process
6458	0.0040101	0.060284	6	60	351	13855	'de novo' protein folding
31442	0.0044816	0.067095	4	27	351	13855	positive regulation of mRNA 3'-end processing
43632	0.0045083	0.067217	21	443	351	13855	modification-dependent macromolecule catabolic process
10558	0.0045724	0.067892	51	1394	351	13855	negative regulation of macromolecule biosynthetic process
42590	0.0047211	0.069645	6	62	351	13855	antigen processing and presentation of exogenous peptide antigen via MHC class I
60022	0.0047673	0.069645	3	14	351	13855	hard palate development
30007	0.0047673	0.069645	3	14	351	13855	cellular potassium ion homeostasis
6599	0.0047673	0.069645	3	14	351	13855	phosphagen metabolic process
6521	0.0048963	0.071242	5	44	351	13855	regulation of cellular amino acid metabolic process
6810	0.0049396	0.071585	114	3636	351	13855	transport
30163	0.0050556	0.072974	25	566	351	13855	protein catabolic process
43069	0.0051009	0.073335	32	782	351	13855	negative regulation of programmed cell death
32516	0.0051258	0.073402	4	28	351	13855	positive regulation of phosphoprotein phosphatase activity
9792	0.0053727	0.076635	37	944	351	13855	embryonic development ending in birth or egg hatching
381	0.0053963	0.07667	5	45	351	13855	regulation of alternative nuclear mRNA splicing, via spliceosome
31400	0.0055638	0.07874	18	365	351	13855	negative regulation of protein modification process
48704	0.0056082	0.07906	10	153	351	13855	embryonic skeletal system morphogenesis
6401	0.005671	0.079326	13	229	351	13855	RNA catabolic process
9987	0.0057471	0.079326	321	12058	351	13855	cellular process
75	0.0057861	0.079326	15	283	351	13855	cell cycle checkpoint
33146	0.0058291	0.079326	4	29	351	13855	regulation of estrogen receptor signaling pathway
31440	0.0058291	0.079326	4	29	351	13855	regulation of mRNA 3'-end processing
35518	0.0058484	0.079326	3	15	351	13855	histone H2A monoubiquitination
71318	0.0058484	0.079326	3	15	351	13855	cellular response to ATP
55064	0.0058484	0.079326	3	15	351	13855	chloride ion homeostasis
8090	0.0058484	0.079326	3	15	351	13855	retrograde axon cargo transport
45892	0.0058583	0.079326	44	1178	351	13855	negative regulation of transcription, DNA-dependent
6402	0.0058679	0.079326	12	204	351	13855	mRNA catabolic process
9952	0.0059723	0.080438	15	284	351	13855	anterior/posterior pattern formation
70131	0.0060838	0.081035	2	5	351	13855	positive regulation of mitochondrial translation
60563	0.0060838	0.081035	2	5	351	13855	neuroepithelial cell differentiation
21569	0.0060838	0.081035	2	5	351	13855	rhombomere 3 development
6511	0.0061164	0.081088	20	426	351	13855	ubiquitin-dependent protein catabolic process
209	0.0061325	0.081088	8	108	351	13855	protein polyubiquitination
40029	0.0063084	0.083111	13	232	351	13855	regulation of gene expression, epigenetic
31327	0.0069082	0.090683	52	1458	351	13855	negative regulation of cellular biosynthetic process
43951	0.0070645	0.091737	3	16	351	13855	negative regulation of cAMP-mediated signaling
45292	0.0070645	0.091737	3	16	351	13855	nuclear mRNA cis splicing, via spliceosome
55083	0.0070645	0.091737	3	16	351	13855	monovalent inorganic anion homeostasis
32781	0.0071116	0.092019	5	48	351	13855	positive regulation of ATPase activity
48523	0.0072232	0.09313	122	3976	351	13855	negative regulation of cellular process
16481	0.0072982	0.093763	44	1193	351	13855	negative regulation of transcription
2532	0.0074224	0.094758	4	31	351	13855	production of molecular mediator involved in inflammatory response
43066	0.0074279	0.094758	31	771	351	13855	negative regulation of apoptosis
7017	0.0075894	0.096478	25	585	351	13855	microtubule-based process
10453	0.0077592	0.098292	5	49	351	13855	regulation of cell fate commitment
51234	0.0078524	0.099127	116	3762	351	13855	establishment of localization
51173	0.0079148	0.099568	61	1778	351	13855	positive regulation of nitrogen compound metabolic process
8334	0.0083167	0.10353	4	32	351	13855	histone mRNA metabolic process
34080	0.0083167	0.10353	4	32	351	13855	CenH3-containing nucleosome assembly at centromere
31146	0.0083167	0.10353	4	32	351	13855	SCF-dependent proteasomal ubiquitin-dependent protein catabolic process
33148	0.0084193	0.10353	3	17	351	13855	positive regulation of estrogen receptor signaling pathway
45911	0.0084193	0.10353	3	17	351	13855	positive regulation of DNA recombination
50685	0.0084466	0.10353	5	50	351	13855	positive regulation of mRNA processing
6342	0.0084466	0.10353	5	50	351	13855	chromatin silencing
22415	0.00847	0.10353	12	214	351	13855	viral reproductive process
42254	0.0084912	0.10353	11	188	351	13855	ribosome biogenesis
2478	0.0085158	0.10353	9	138	351	13855	antigen processing and presentation of exogenous peptide antigen
9890	0.008718	0.10564	52	1476	351	13855	negative regulation of biosynthetic process
2098	0.0089733	0.10801	2	6	351	13855	tRNA wobble uridine modification
2097	0.0089733	0.10801	2	6	351	13855	tRNA wobble base modification
87	0.009022	0.10823	20	442	351	13855	M phase of mitotic cell cycle
6998	0.0091056	0.10888	6	71	351	13855	nuclear envelope organization
51443	0.0092876	0.11069	7	93	351	13855	positive regulation of ubiquitin-protein ligase activity
77	0.0093689	0.11129	10	165	351	13855	DNA damage checkpoint
10557	0.0094841	0.11229	59	1724	351	13855	positive regulation of macromolecule biosynthetic process
10941	0.0095219	0.11237	55	1586	351	13855	regulation of cell death
43067	0.0096101	0.11304	53	1518	351	13855	regulation of programmed cell death
6119	0.0097276	0.11367	6	72	351	13855	oxidative phosphorylation
19884	0.0097363	0.11367	9	141	351	13855	antigen processing and presentation of exogenous antigen
17148	0.0098235	0.11367	7	94	351	13855	negative regulation of translation
60253	0.0099161	0.11367	3	18	351	13855	negative regulation of glial cell proliferation
60052	0.0099161	0.11367	3	18	351	13855	neurofilament cytoskeleton organization
15985	0.0099161	0.11367	3	18	351	13855	energy coupled proton transport, down electrochemical gradient
15986	0.0099161	0.11367	3	18	351	13855	ATP synthesis coupled proton transport
43489	0.0099458	0.11367	5	52	351	13855	RNA stabilization
48255	0.0099458	0.11367	5	52	351	13855	mRNA stabilization

## Sheet: Table S5
Table S5: GO enrichment analysis for TTS brain differentially hypermethylated genes
GO-ID	p-value	corr p-value	x	n	X	N	Description
45892	2.6159e-06	0.0045826	43	1178	242	13855	negative regulation of transcription, DNA-dependent
16481	3.6243e-06	0.0045826	43	1193	242	13855	negative regulation of transcription
7423	4.8616e-06	0.0045826	33	811	242	13855	sensory organ development
55123	7.0582e-06	0.0045826	15	219	242	13855	digestive system development
51253	7.0943e-06	0.0045826	43	1225	242	13855	negative regulation of RNA metabolic process
48568	8.5875e-06	0.0045826	27	610	242	13855	embryonic organ development
51172	9.0134e-06	0.0045826	46	1363	242	13855	negative regulation of nitrogen compound metabolic process
10629	1.4969e-05	0.0066592	46	1390	242	13855	negative regulation of gene expression
48562	1.705e-05	0.0067423	21	423	242	13855	embryonic organ morphogenesis
45165	1.9509e-05	0.0069431	19	361	242	13855	cell fate commitment
3002	2.3994e-05	0.0070774	22	467	242	13855	regionalization
48663	2.4154e-05	0.0070774	10	111	242	13855	neuron fate commitment
45934	2.5852e-05	0.0070774	44	1334	242	13855	negative regulation of nucleobase, nucleoside, nucleotide and nucleic acid metabolic process
10558	3.4959e-05	0.008887	45	1394	242	13855	negative regulation of macromolecule biosynthetic process
1654	4.3821e-05	0.010373	22	486	242	13855	eye development
48565	4.7628e-05	0.010373	13	199	242	13855	digestive tract development
31327	4.9546e-05	0.010373	46	1458	242	13855	negative regulation of cellular biosynthetic process
21978	6.2275e-05	0.011705	5	25	242	13855	telencephalon regionalization
30900	6.2486e-05	0.011705	26	645	242	13855	forebrain development
9890	6.6782e-05	0.011884	46	1476	242	13855	negative regulation of biosynthetic process
7417	0.00010901	0.018027	41	1286	242	13855	central nervous system development
7420	0.00011144	0.018027	35	1031	242	13855	brain development
6351	0.00016708	0.023589	53	1855	242	13855	transcription, DNA-dependent
61074	0.0001749	0.023589	3	7	242	13855	regulation of neural retina development
3164	0.0001749	0.023589	3	7	242	13855	His-Purkinje system development
3166	0.0001749	0.023589	3	7	242	13855	bundle of His development
32774	0.00017895	0.023589	53	1860	242	13855	RNA biosynthetic process
21510	0.00019431	0.024698	10	142	242	13855	spinal cord development
10002	0.00021364	0.026219	5	32	242	13855	cardioblast differentiation
43010	0.00023248	0.027579	19	435	242	13855	camera-type eye development
71310	0.00027594	0.031679	41	1343	242	13855	cellular response to organic substance
9887	0.00029787	0.031911	45	1528	242	13855	organ morphogenesis
72264	0.00030384	0.031911	2	2	242	13855	metanephric glomerular endothelium development
6350	0.00030486	0.031911	54	1947	242	13855	transcription
122	0.0003179	0.032326	29	836	242	13855	negative regulation of transcription from RNA polymerase II promoter
60485	0.00035879	0.03547	14	276	242	13855	mesenchyme development
51173	0.00038999	0.037356	50	1778	242	13855	positive regulation of nitrogen compound metabolic process
31325	0.00039977	0.037356	65	2500	242	13855	positive regulation of cellular metabolic process
45935	0.00040935	0.037356	49	1735	242	13855	positive regulation of nucleobase, nucleoside, nucleotide and nucleic acid metabolic process
51254	0.00043188	0.03817	46	1600	242	13855	positive regulation of RNA metabolic process
6366	0.00043972	0.03817	32	979	242	13855	transcription from RNA polymerase II promoter
7389	0.00045815	0.038823	23	612	242	13855	pattern specification process
48592	0.00057394	0.046474	13	256	242	13855	eye morphogenesis
9893	0.00060149	0.046474	69	2736	242	13855	positive regulation of metabolic process
1942	0.00060413	0.046474	9	135	242	13855	hair follicle development
9891	0.00062639	0.046474	51	1862	242	13855	positive regulation of biosynthetic process
45944	0.0006692	0.046474	35	1134	242	13855	positive regulation of transcription from RNA polymerase II promoter
7601	0.00069533	0.046474	14	295	242	13855	visual perception
48598	0.00070345	0.046474	28	836	242	13855	embryonic morphogenesis
21515	0.00070549	0.046474	7	85	242	13855	cell differentiation in spinal cord
35282	0.00070808	0.046474	9	138	242	13855	segmentation
22404	0.00070808	0.046474	9	138	242	13855	molting cycle process
22405	0.00070808	0.046474	9	138	242	13855	hair cycle process
6357	0.00073249	0.046474	49	1780	242	13855	regulation of transcription from RNA polymerase II promoter
31328	0.00073933	0.046474	50	1828	242	13855	positive regulation of cellular biosynthetic process
10604	0.00075002	0.046474	64	2508	242	13855	positive regulation of macromolecule metabolic process
21871	0.00078308	0.046474	5	42	242	13855	forebrain regionalization
50953	0.00081903	0.046474	14	300	242	13855	sensory perception of light stimulus
42633	0.0008262	0.046474	9	141	242	13855	hair cycle
42303	0.0008262	0.046474	9	141	242	13855	molting cycle
71506	0.000901	0.046474	2	3	242	13855	cellular response to mycophenolic acid
71505	0.000901	0.046474	2	3	242	13855	response to mycophenolic acid
60217	0.000901	0.046474	2	3	242	13855	hemangioblast cell differentiation
3167	0.000901	0.046474	2	3	242	13855	atrioventricular bundle cell differentiation
42703	0.000901	0.046474	2	3	242	13855	menstruation
19046	0.000901	0.046474	2	3	242	13855	reactivation of latent virus
30221	0.000901	0.046474	2	3	242	13855	basophil differentiation
46884	0.000901	0.046474	2	3	242	13855	follicle-stimulating hormone secretion
46108	0.000901	0.046474	2	3	242	13855	uridine metabolic process
7050	0.00092863	0.046559	10	173	242	13855	cell cycle arrest
31324	0.00093641	0.046559	51	1895	242	13855	negative regulation of cellular metabolic process
9790	0.00094191	0.046559	41	1427	242	13855	embryonic development
3008	0.00095514	0.046567	59	2284	242	13855	system process
72239	0.0010304	0.049556	3	12	242	13855	metanephric glomerulus vasculature development
60041	0.0011054	0.052453	10	177	242	13855	retina development in camera-type eye
10557	0.0011795	0.053958	47	1724	242	13855	positive regulation of macromolecule biosynthetic process
7398	0.0011885	0.053958	16	384	242	13855	ectoderm development
60117	0.0011924	0.053958	5	46	242	13855	auditory receptor cell development
10605	0.0011977	0.053958	52	1964	242	13855	negative regulation of macromolecule metabolic process
70887	0.0013153	0.056699	50	1876	242	13855	cellular response to chemical stimulus
72132	0.0013156	0.056699	5	47	242	13855	mesenchyme morphogenesis
9794	0.0013223	0.056699	3	13	242	13855	regulation of mitotic cell cycle, embryonic
45908	0.0013223	0.056699	3	13	242	13855	negative regulation of vasodilation
42312	0.0013763	0.058314	6	70	242	13855	regulation of vasodilation
50890	0.0014218	0.058958	31	1006	242	13855	cognition
9892	0.0014247	0.058958	55	2125	242	13855	negative regulation of metabolic process
45893	0.0014914	0.061009	42	1508	242	13855	positive regulation of transcription, DNA-dependent
45787	0.0015834	0.063578	11	218	242	13855	positive regulation of cell cycle
48713	0.0015899	0.063578	5	49	242	13855	regulation of oligodendrocyte differentiation
21781	0.001741	0.06744	4	30	242	13855	glial cell fate commitment
60683	0.0017812	0.06744	2	4	242	13855	regulation of branching involved in salivary gland morphogenesis by epithelial-mesenchymal signaling
72255	0.0017812	0.06744	2	4	242	13855	metanephric glomerular mesangial cell development
10512	0.0017812	0.06744	2	4	242	13855	negative regulation of phosphatidylinositol biosynthetic process
19043	0.0017812	0.06744	2	4	242	13855	establishment of viral latency
32870	0.001843	0.069044	21	597	242	13855	cellular response to hormone stimulus
30098	0.0018988	0.069861	12	257	242	13855	lymphocyte differentiation
578	0.0019041	0.069861	5	51	242	13855	embryonic axis specification
60911	0.00205	0.074233	3	15	242	13855	cardiac cell fate commitment
45941	0.0020649	0.074233	42	1534	242	13855	positive regulation of transcription
48762	0.0021779	0.077513	11	227	242	13855	mesenchymal cell differentiation
21772	0.0024022	0.084646	6	78	242	13855	olfactory bulb development
3197	0.0024572	0.085738	5	54	242	13855	endocardial cushion development
1955	0.0024908	0.086065	3	16	242	13855	blood vessel maturation
35272	0.0027305	0.087033	6	80	242	13855	exocrine system development
21988	0.0027305	0.087033	6	80	242	13855	olfactory lobe development
60788	0.0027898	0.087033	4	34	242	13855	ectodermal placode formation
43266	0.0027898	0.087033	4	34	242	13855	regulation of potassium ion transport
71697	0.0027898	0.087033	4	34	242	13855	ectodermal placode morphogenesis
71696	0.0027898	0.087033	4	34	242	13855	ectodermal placode development
30857	0.0027898	0.087033	4	34	242	13855	negative regulation of epithelial cell differentiation
7600	0.0028042	0.087033	23	702	242	13855	sensory perception
1708	0.0028434	0.087033	7	108	242	13855	cell fate specification
60412	0.0028855	0.087033	5	56	242	13855	ventricular septum morphogenesis
60932	0.0029345	0.087033	2	5	242	13855	His-Purkinje system cell differentiation
70055	0.0029345	0.087033	2	5	242	13855	HAC1-type intron splice site recognition and cleavage
70054	0.0029345	0.087033	2	5	242	13855	mRNA splicing, via endonucleolytic cleavage and ligation
71072	0.0029345	0.087033	2	5	242	13855	negative regulation of phospholipid biosynthetic process
72209	0.0029345	0.087033	2	5	242	13855	metanephric mesangial cell differentiation
72254	0.0029345	0.087033	2	5	242	13855	metanephric glomerular mesangial cell differentiation
19042	0.0029345	0.087033	2	5	242	13855	latent virus infection
8211	0.0029858	0.087823	3	17	242	13855	glucocorticoid metabolic process
42063	0.0030285	0.088349	12	272	242	13855	gliogenesis
3203	0.0031072	0.089907	4	35	242	13855	endocardial cushion morphogenesis
48286	0.0032847	0.093522	6	83	242	13855	lung alveolus development
45931	0.0032847	0.093522	6	83	242	13855	positive regulation of mitotic cell cycle
21536	0.0033776	0.095005	10	206	242	13855	diencephalon development
44057	0.0034276	0.095005	28	931	242	13855	regulation of system process
21516	0.0034484	0.095005	4	36	242	13855	dorsal spinal cord development
7399	0.0035348	0.095005	68	2870	242	13855	nervous system development
43268	0.0035372	0.095005	3	18	242	13855	positive regulation of potassium ion transport
43302	0.0035372	0.095005	3	18	242	13855	positive regulation of leukocyte degranulation
45743	0.0035372	0.095005	3	18	242	13855	positive regulation of fibroblast growth factor receptor signaling pathway
10001	0.0035626	0.095005	11	242	242	13855	glial cell differentiation
1709	0.0036981	0.095005	6	85	242	13855	cell fate determination
42491	0.0036981	0.095005	6	85	242	13855	auditory receptor cell differentiation
48545	0.0037837	0.095005	16	431	242	13855	response to steroid hormone stimulus
40036	0.0038999	0.095005	5	60	242	13855	regulation of fibroblast growth factor receptor signaling pathway
72111	0.0041467	0.095005	3	19	242	13855	cell proliferation involved in kidney development
48714	0.0041467	0.095005	3	19	242	13855	positive regulation of oligodendrocyte differentiation
31954	0.0041467	0.095005	3	19	242	13855	positive regulation of protein amino acid autophosphorylation
48048	0.0041888	0.095005	5	61	242	13855	embryonic eye morphogenesis
45449	0.0041974	0.095005	70	2993	242	13855	regulation of transcription
30261	0.0042053	0.095005	4	38	242	13855	chromosome condensation
35051	0.0042376	0.095005	9	179	242	13855	cardiac cell differentiation
9952	0.0042811	0.095005	12	284	242	13855	anterior/posterior pattern formation
60931	0.0043511	0.095005	2	6	242	13855	sinoatrial node cell development
60465	0.0043511	0.095005	2	6	242	13855	pharynx development
60375	0.0043511	0.095005	2	6	242	13855	regulation of mast cell differentiation
10159	0.0043511	0.095005	2	6	242	13855	specification of organ position
10138	0.0043511	0.095005	2	6	242	13855	pyrimidine ribonucleotide salvage
44206	0.0043511	0.095005	2	6	242	13855	UMP salvage
1994	0.0043511	0.095005	2	6	242	13855	norepinephrine-epinephrine vasoconstriction involved in regulation of systemic arterial blood pressure
90045	0.0043511	0.095005	2	6	242	13855	positive regulation of deacetylase activity
72262	0.0043511	0.095005	2	6	242	13855	metanephric glomerular mesangial cell proliferation
3032	0.0043511	0.095005	2	6	242	13855	detection of oxygen
48818	0.0043511	0.095005	2	6	242	13855	positive regulation of hair follicle maturation
45799	0.0043511	0.095005	2	6	242	13855	positive regulation of chromatin assembly or disassembly
32274	0.0043511	0.095005	2	6	242	13855	gonadotropin secretion
32275	0.0043511	0.095005	2	6	242	13855	luteinizing hormone secretion
32262	0.0043511	0.095005	2	6	242	13855	pyrimidine nucleotide salvage
45977	0.0043511	0.095005	2	6	242	13855	positive regulation of mitotic cell cycle, embryonic
6990	0.0043511	0.095005	2	6	242	13855	positive regulation of gene-specific transcription involved in unfolded protein response
22601	0.0043511	0.095005	2	6	242	13855	menstrual cycle phase
10628	0.0044923	0.096906	44	1697	242	13855	positive regulation of gene expression
45777	0.0044927	0.096906	5	62	242	13855	positive regulation of blood pressure
9725	0.0047261	0.099643	28	953	242	13855	response to hormone stimulus
9712	0.0048119	0.099643	5	63	242	13855	catechol metabolic process
34311	0.0048119	0.099643	5	63	242	13855	diol metabolic process
6584	0.0048119	0.099643	5	63	242	13855	catecholamine metabolic process
72224	0.0048162	0.099643	3	20	242	13855	metanephric glomerulus development
3093	0.0048162	0.099643	3	20	242	13855	regulation of glomerular filtration
48660	0.0048447	0.099643	8	150	242	13855	regulation of smooth muscle cell proliferation
8544	0.0048584	0.099643	14	364	242	13855	epidermis development
60411	0.0048996	0.099643	6	90	242	13855	cardiac septum morphogenesis
2687	0.0048996	0.099643	6	90	242	13855	positive regulation of leukocyte migration
22008	0.0049299	0.099691	53	2148	242	13855	neurogenesis
48732	0.0052427	0.10542	16	446	242	13855	gland development
7154	0.0053167	0.1063	41	1568	242	13855	cell communication
60078	0.0054982	0.10788	5	65	242	13855	regulation of postsynaptic membrane potential
2053	0.0054982	0.10788	5	65	242	13855	positive regulation of mesenchymal cell proliferation
18958	0.0054982	0.10788	5	65	242	13855	phenol metabolic process
42693	0.0055472	0.10788	3	21	242	13855	muscle cell fate commitment
48617	0.0055472	0.10788	3	21	242	13855	embryonic foregut morphogenesis
6355	0.0056633	0.10954	65	2771	242	13855	regulation of transcription, DNA-dependent
48566	0.0058661	0.11092	5	66	242	13855	embryonic digestive tract development
16070	0.0059453	0.11092	62	2623	242	13855	RNA metabolic process
30154	0.0059858	0.11092	87	3933	242	13855	cell differentiation
60923	0.0060216	0.11092	2	7	242	13855	cardiac muscle cell fate commitment
60921	0.0060216	0.11092	2	7	242	13855	sinoatrial node cell differentiation
72223	0.0060216	0.11092	2	7	242	13855	metanephric glomerular mesangium development
72110	0.0060216	0.11092	2	7	242	13855	glomerular mesangial cell proliferation
21540	0.0060216	0.11092	2	7	242	13855	corpus callosum morphogenesis
43300	0.0060399	0.11092	4	42	242	13855	regulation of leukocyte degranulation
50877	0.006046	0.11092	45	1774	242	13855	neurological system process
51145	0.0062509	0.11409	5	67	242	13855	smooth muscle cell differentiation
43193	0.0063412	0.11513	3	22	242	13855	positive regulation of gene-specific transcription
42221	0.0063728	0.11513	71	3096	242	13855	response to chemical stimulus
45687	0.0065698	0.11809	4	43	242	13855	positive regulation of glial cell differentiation
48699	0.0066342	0.11865	50	2030	242	13855	generation of neurons
45595	0.0066833	0.11893	46	1833	242	13855	regulation of cell differentiation
51239	0.0067409	0.11936	69	2999	242	13855	regulation of multicellular organismal process
90305	0.0069047	0.12165	7	127	242	13855	nucleic acid phosphodiester bond hydrolysis
1754	0.0070732	0.12401	5	69	242	13855	eye photoreceptor cell differentiation
42417	0.0071296	0.12427	4	44	242	13855	dopamine metabolic process
7440	0.0071996	0.12427	3	23	242	13855	foregut morphogenesis
42471	0.0072584	0.12427	10	230	242	13855	ear morphogenesis
8016	0.0072584	0.12427	10	230	242	13855	regulation of heart contraction
51252	0.0072885	0.12427	67	2905	242	13855	regulation of RNA metabolic process
8283	0.0072977	0.12427	25	849	242	13855	cell proliferation
45786	0.007372	0.12494	13	343	242	13855	negative regulation of cell cycle
10033	0.0075608	0.12753	52	2144	242	13855	response to organic substance
30262	0.00772	0.1296	4	45	242	13855	apoptotic nuclear change
60018	0.0079368	0.13044	2	8	242	13855	astrocyte fate commitment
72126	0.0079368	0.13044	2	8	242	13855	positive regulation of glomerular mesangial cell proliferation
33504	0.0079368	0.13044	2	8	242	13855	floor plate development
42991	0.0079368	0.13044	2	8	242	13855	transcription factor import into nucleus
48513	0.0079533	0.13044	86	3919	242	13855	organ development
3161	0.0081234	0.13141	3	24	242	13855	cardiac conduction system development
21527	0.0081234	0.13141	3	24	242	13855	spinal cord association neuron differentiation
7494	0.0081234	0.13141	3	24	242	13855	midgut development
71495	0.0082048	0.13213	23	768	242	13855	cellular response to endogenous stimulus
60079	0.0083417	0.13313	4	46	242	13855	regulation of excitatory postsynaptic membrane potential
45737	0.0083417	0.13313	4	46	242	13855	positive regulation of cyclin-dependent protein kinase activity
9798	0.0084675	0.13453	7	132	242	13855	axis specification
1756	0.0085187	0.13475	6	101	242	13855	somitogenesis
42472	0.0085969	0.13538	9	200	242	13855	inner ear morphogenesis
6986	0.0087702	0.1375	8	166	242	13855	response to unfolded protein
33120	0.0089953	0.14041	4	47	242	13855	positive regulation of RNA splicing
51347	0.009277	0.14418	21	688	242	13855	positive regulation of transferase activity
61097	0.0094537	0.14565	5	74	242	13855	regulation of protein tyrosine kinase activity
10464	0.0094537	0.14565	5	74	242	13855	regulation of mesenchymal cell proliferation
9719	0.0095703	0.14656	32	1192	242	13855	response to endogenous stimulus
30335	0.0097631	0.14656	15	436	242	13855	positive regulation of cell migration

## Sheet: Table S6
Table S6: GO enrichment analysis for TTS brain differentially hypomethylated genes
GO-ID	p-value	corr p-value	x	n	X	N	Description
33617	2.2639e-05	0.040184	3	4	249	13855	mitochondrial respiratory chain complex IV assembly
30037	2.2639e-05	0.040184	3	4	249	13855	actin filament reorganization involved in cell cycle
8535	4.5002e-05	0.049562	4	12	249	13855	respiratory chain complex IV assembly
15684	5.5845e-05	0.049562	3	5	249	13855	ferrous iron transport
51129	9.8007e-05	0.069585	26	644	249	13855	negative regulation of cellular component organization
71577	0.00015634	0.092501	4	16	249	13855	zinc ion transmembrane transport
7584	0.00022435	0.11378	16	320	249	13855	response to nutrient
226	0.00026454	0.11739	19	427	249	13855	microtubule cytoskeleton organization
45065	0.00032171	0.1253	2	2	249	13855	cytotoxic T cell differentiation
51497	0.00039329	0.1253	4	20	249	13855	negative regulation of stress fiber assembly
51568	0.00047902	0.1253	4	21	249	13855	histone H3-K4 methylation
7010	0.0005153	0.1253	36	1128	249	13855	cytoskeleton organization
51128	0.00051801	0.1253	54	1931	249	13855	regulation of cellular component organization
2443	0.0005451	0.1253	10	157	249	13855	leukocyte mediated immunity
70897	0.00062682	0.1253	3	10	249	13855	transcriptional preinitiation complex assembly
51123	0.00062682	0.1253	3	10	249	13855	RNA polymerase II transcriptional preinitiation complex assembly
2456	0.000689	0.1253	4	23	249	13855	T cell mediated immunity
6829	0.000689	0.1253	4	23	249	13855	zinc ion transport
32879	0.00072383	0.1253	64	2431	249	13855	regulation of localization
51494	0.0008025	0.1253	10	165	249	13855	negative regulation of cytoskeleton organization
60261	0.00085047	0.1253	3	11	249	13855	positive regulation of transcription initiation from RNA polymerase II promoter
70831	0.00095367	0.1253	2	3	249	13855	basement membrane assembly
32658	0.00095367	0.1253	2	3	249	13855	regulation of interleukin-15 production
32738	0.00095367	0.1253	2	3	249	13855	positive regulation of interleukin-15 production
43088	0.00095693	0.1253	4	25	249	13855	regulation of Cdc42 GTPase activity
31110	0.00095823	0.1253	7	87	249	13855	regulation of microtubule polymerization or depolymerization
50795	0.00099466	0.1253	11	200	249	13855	regulation of behavior
90047	0.0011021	0.1253	13	267	249	13855	positive regulation of transcription regulator activity
51091	0.0011021	0.1253	13	267	249	13855	positive regulation of transcription factor activity
32232	0.0011151	0.1253	4	26	249	13855	negative regulation of actin filament bundle assembly
33004	0.001119	0.1253	3	12	249	13855	negative regulation of mast cell activation
48705	0.0011295	0.1253	15	336	249	13855	skeletal system morphogenesis
48872	0.0012196	0.13066	13	270	249	13855	homeostasis of number of cells
48384	0.0012907	0.13066	4	27	249	13855	retinoic acid receptor signaling pathway
31532	0.0013319	0.13066	7	92	249	13855	actin cytoskeleton reorganization
8380	0.0013966	0.13066	16	379	249	13855	RNA splicing
71300	0.0014187	0.13066	7	93	249	13855	cellular response to retinoic acid
71299	0.0014187	0.13066	7	93	249	13855	cellular response to vitamin A
34755	0.0014354	0.13066	3	13	249	13855	iron ion transmembrane transport
48522	0.0016002	0.13381	104	4535	249	13855	positive regulation of cellular process
44087	0.0016151	0.13381	23	653	249	13855	regulation of cellular component biogenesis
32489	0.0016983	0.13381	4	29	249	13855	regulation of Cdc42 protein signal transduction
2252	0.001799	0.13381	13	282	249	13855	immune effector process
34968	0.0018021	0.13381	5	49	249	13855	histone lysine methylation
60022	0.0018028	0.13381	3	14	249	13855	hard palate development
6996	0.0018179	0.13381	73	2962	249	13855	organelle organization
31667	0.0018497	0.13381	20	541	249	13855	response to nutrient levels
35425	0.0018847	0.13381	2	4	249	13855	autocrine signaling
45759	0.0018847	0.13381	2	4	249	13855	negative regulation of action potential
31999	0.0018847	0.13381	2	4	249	13855	negative regulation of fatty acid beta-oxidation
7017	0.0020435	0.14224	21	585	249	13855	microtubule-based process
14059	0.0021876	0.14619	4	31	249	13855	regulation of dopamine secretion
43089	0.0022237	0.14619	3	15	249	13855	positive regulation of Cdc42 GTPase activity
8090	0.0022237	0.14619	3	15	249	13855	retrograde axon cargo transport
30513	0.0023515	0.15178	5	52	249	13855	positive regulation of BMP signaling pathway
71295	0.002414	0.15303	7	102	249	13855	cellular response to vitamin
6612	0.0025303	0.15613	9	161	249	13855	protein targeting to membrane
21602	0.002559	0.15613	5	53	249	13855	cranial nerve morphogenesis
22604	0.0026547	0.15613	21	598	249	13855	regulation of cell morphogenesis
60135	0.0027663	0.15613	4	33	249	13855	maternal process involved in female pregnancy
22603	0.0028164	0.15613	32	1065	249	13855	regulation of anatomical structure morphogenesis
32526	0.0028649	0.15613	9	164	249	13855	response to retinoic acid
43067	0.0029299	0.15613	42	1518	249	13855	regulation of programmed cell death
33273	0.0030049	0.15613	11	230	249	13855	response to vitamin
8088	0.0030134	0.15613	5	55	249	13855	axon cargo transport
71578	0.0031039	0.15613	2	5	249	13855	zinc ion import
17062	0.0031039	0.15613	2	5	249	13855	respiratory chain complex III assembly
33602	0.0031039	0.15613	2	5	249	13855	negative regulation of dopamine secretion
2866	0.0031039	0.15613	2	5	249	13855	positive regulation of acute inflammatory response to antigenic stimulus
34551	0.0031039	0.15613	2	5	249	13855	mitochondrial respiratory chain complex III assembly
16071	0.0032409	0.15613	23	690	249	13855	mRNA metabolic process
45981	0.0032613	0.15613	5	56	249	13855	positive regulation of nucleotide metabolic process
30801	0.0032613	0.15613	5	56	249	13855	positive regulation of cyclic nucleotide metabolic process
43388	0.0033535	0.15613	13	303	249	13855	positive regulation of DNA binding
45927	0.0033535	0.15613	13	303	249	13855	positive regulation of growth
9991	0.0033685	0.15613	20	570	249	13855	response to extracellular stimulus
9607	0.0033865	0.15613	24	734	249	13855	response to biotic stimulus
6139	0.0037238	0.16107	84	3601	249	13855	nucleobase, nucleoside, nucleotide and nucleic acid metabolic process
31344	0.0037552	0.16107	22	657	249	13855	regulation of cell projection organization
8360	0.0037821	0.16107	9	171	249	13855	regulation of cell shape
10941	0.003783	0.16107	43	1586	249	13855	regulation of cell death
51099	0.0037883	0.16107	15	381	249	13855	positive regulation of binding
30816	0.0038182	0.16107	4	36	249	13855	positive regulation of cAMP metabolic process
31115	0.0038326	0.16107	3	18	249	13855	negative regulation of microtubule polymerization
30307	0.0038567	0.16107	10	204	249	13855	positive regulation of cell growth
61077	0.0040926	0.16701	5	59	249	13855	chaperone-mediated protein folding
42981	0.004093	0.16701	41	1500	249	13855	regulation of apoptosis
31346	0.0042135	0.16998	14	348	249	13855	positive regulation of cell projection organization
50433	0.0044006	0.17375	5	60	249	13855	regulation of catecholamine secretion
65004	0.0044893	0.17375	7	114	249	13855	protein-DNA complex assembly
31670	0.0044893	0.17375	7	114	249	13855	cellular response to nutrient
72156	0.0046008	0.17375	2	6	249	13855	distal tubule morphogenesis
2863	0.0046008	0.17375	2	6	249	13855	positive regulation of inflammatory response to antigenic stimulus
34137	0.0046008	0.17375	2	6	249	13855	positive regulation of toll-like receptor 2 signaling pathway
7399	0.0047687	0.1782	69	2870	249	13855	nervous system development
33014	0.0051125	0.18328	4	39	249	13855	tetrapyrrole biosynthetic process
6779	0.0051125	0.18328	4	39	249	13855	porphyrin biosynthetic process
70935	0.0052145	0.18328	3	20	249	13855	3'-UTR-mediated mRNA stabilization
2675	0.0052145	0.18328	3	20	249	13855	positive regulation of acute inflammatory response
34123	0.0052145	0.18328	3	20	249	13855	positive regulation of toll-like receptor signaling pathway
31998	0.0052145	0.18328	3	20	249	13855	regulation of fatty acid beta-oxidation
33189	0.0052831	0.18387	9	180	249	13855	response to vitamin A
31113	0.0056018	0.19269	4	40	249	13855	regulation of microtubule polymerization
90304	0.0059569	0.19269	74	3149	249	13855	nucleic acid metabolic process
34641	0.0059826	0.19269	91	4025	249	13855	cellular nitrogen compound metabolic process
6807	0.006029	0.19269	96	4288	249	13855	nitrogen compound metabolic process
51239	0.0060489	0.19269	71	2999	249	13855	regulation of multicellular organismal process
46320	0.0061214	0.19269	4	41	249	13855	regulation of fatty acid oxidation
16571	0.0061916	0.19269	5	65	249	13855	histone methylation
2053	0.0061916	0.19269	5	65	249	13855	positive regulation of mesenchymal cell proliferation
46148	0.0061916	0.19269	5	65	249	13855	pigment biosynthetic process
1766	0.006365	0.19269	2	7	249	13855	membrane raft polarization
17004	0.006365	0.19269	2	7	249	13855	cytochrome complex assembly
21633	0.006365	0.19269	2	7	249	13855	optic nerve structural organization
31580	0.006365	0.19269	2	7	249	13855	membrane raft distribution
16255	0.006365	0.19269	2	7	249	13855	attachment of GPI anchor to protein
48704	0.0064433	0.19269	8	153	249	13855	embryonic skeletal system morphogenesis
51493	0.0064807	0.19269	17	483	249	13855	regulation of cytoskeleton organization
30510	0.0064808	0.19269	7	122	249	13855	regulation of BMP signaling pathway
6457	0.0065135	0.19269	10	220	249	13855	protein folding
60021	0.0066939	0.19305	8	154	249	13855	palate development
1508	0.0067176	0.19305	10	221	249	13855	regulation of action potential
48519	0.0067262	0.19305	97	4356	249	13855	negative regulation of biological process
33365	0.0067432	0.19305	17	485	249	13855	protein localization in organelle
1921	0.0068606	0.19329	3	22	249	13855	positive regulation of receptor recycling
72017	0.0068606	0.19329	3	22	249	13855	distal tubule development
45793	0.0071407	0.1996	10	223	249	13855	positive regulation of cell size
22904	0.007285	0.20205	6	95	249	13855	respiratory electron transport chain
16070	0.0074814	0.20435	63	2623	249	13855	RNA metabolic process
19320	0.0074831	0.20435	5	68	249	13855	hexose catabolic process
51492	0.007657	0.20526	6	96	249	13855	regulation of stress fiber assembly
22900	0.007657	0.20526	6	96	249	13855	electron transport chain
90103	0.0078696	0.20526	4	44	249	13855	cochlea morphogenesis
33688	0.0078696	0.20526	4	44	249	13855	regulation of osteoblast proliferation
16458	0.0080211	0.20526	7	127	249	13855	gene silencing
60341	0.0080227	0.20526	31	1098	249	13855	regulation of cellular localization
51952	0.0080424	0.20526	6	97	249	13855	regulation of amine transport
34622	0.0082285	0.20526	21	661	249	13855	cellular macromolecular complex assembly
60259	0.0083865	0.20526	2	8	249	13855	regulation of feeding behavior
51665	0.0083865	0.20526	2	8	249	13855	membrane raft localization
34141	0.0083865	0.20526	2	8	249	13855	positive regulation of toll-like receptor 3 signaling pathway
90186	0.0083865	0.20526	2	8	249	13855	regulation of pancreatic juice secretion
90188	0.0083865	0.20526	2	8	249	13855	negative regulation of pancreatic juice secretion
6667	0.0083865	0.20526	2	8	249	13855	sphinganine metabolic process
43488	0.0084416	0.20526	5	70	249	13855	regulation of mRNA stability
18107	0.0084416	0.20526	5	70	249	13855	peptidyl-threonine phosphorylation
51046	0.0085382	0.20619	24	792	249	13855	regulation of secretion
70507	0.0086605	0.20774	8	161	249	13855	regulation of microtubule cytoskeleton organization
42221	0.0087425	0.20829	72	3096	249	13855	response to chemical stimulus
33500	0.0089734	0.21096	8	162	249	13855	carbohydrate homeostasis
42593	0.0089734	0.21096	8	162	249	13855	glucose homeostasis
40029	0.0093058	0.21435	10	232	249	13855	regulation of gene expression, epigenetic
65008	0.0093309	0.21435	83	3670	249	13855	regulation of biological quality
9891	0.00934	0.21435	47	1862	249	13855	positive regulation of biosynthetic process
9894	0.0093589	0.21435	32	1156	249	13855	regulation of catabolic process
48562	0.0096314	0.21768	15	423	249	13855	embryonic organ morphogenesis
