# Supplementary material for: Gene and transposable element methylation in great tit (Parus major) brain and blood
Source: BMC Genomics. 2016 May 4;17:332. doi: 10.1186/s12864-016-2653-y (PMC4855439; doi:10.1186/s12864-016-2653-y)
Supplement: Additional file 3: — Full GO-enrichment analysis for genes associated with differentially methylated CGIs: Tables S1 to S4. (XLSX 130 kb) [file 12864_2016_2653_MOESM3_ESM.xlsx]

## Sheet: START
Supplementary file 3: Full GO-enrichment analysis for genes associated with differentially methylated CGI.
Table S1	GO enrichment analysis for the set of genes with brain hypermethylated intragenic CGIs
Table S2	GO enrichment analysis for the set of genes with brain hypermethylated promoter CGIs
Table S3	GO enrichment analysis for the set of genes with brain hypomethylated promoter CGIs
Table S4	GO enrichment analysis for the set of genes with brain hypomethylated intragenic CGIs

## Sheet: Table S1
Table S1: GO enrichment analysis for the set of genes with brain hypermethylated intragenic CGIs
GO-ID	p-value	corr p-value	x	n	X	N	Description
48513	1.8037e-26	1.0074e-22	379	3919	844	13855	organ development
45165	1.6154e-25	3.3533e-22	81	361	844	13855	cell fate commitment
30154	1.8012e-25	3.3533e-22	377	3933	844	13855	cell differentiation
48568	3.0184e-25	4.2145e-22	109	610	844	13855	embryonic organ development
7275	1.6394e-24	1.8312e-21	478	5513	844	13855	multicellular organismal development
48731	2.2805e-24	2.1228e-21	446	5019	844	13855	system development
7389	5.3767e-24	4.2899e-21	107	612	844	13855	pattern specification process
9653	1.0842e-23	7.5688e-21	308	3032	844	13855	anatomical structure morphogenesis
9887	1.2315e-23	7.6419e-21	191	1528	844	13855	organ morphogenesis
48598	3.4286e-23	1.9149e-20	128	836	844	13855	embryonic morphogenesis
48856	1.0473e-22	5.3175e-20	471	5494	844	13855	anatomical structure development
48562	1.189e-22	5.5338e-20	84	423	844	13855	embryonic organ morphogenesis
48869	1.6884e-22	7.2077e-20	380	4112	844	13855	cellular developmental process
6366	1.8068e-22	7.2077e-20	140	979	844	13855	transcription from RNA polymerase II promoter
32502	5.744e-22	2.1387e-19	499	5982	844	13855	developmental process
6357	9.2236e-22	3.2196e-19	207	1780	844	13855	regulation of transcription from RNA polymerase II promoter
122	1.002e-21	3.292e-19	125	836	844	13855	negative regulation of transcription from RNA polymerase II promoter
3002	6.7621e-21	2.0981e-18	86	467	844	13855	regionalization
45944	1.0675e-20	3.1379e-18	150	1134	844	13855	positive regulation of transcription from RNA polymerase II promoter
32501	1.2752e-20	3.5611e-18	545	6817	844	13855	multicellular organismal process
45892	6.3793e-20	1.6966e-17	152	1178	844	13855	negative regulation of transcription, DNA-dependent
16481	2.1711e-19	5.5115e-17	152	1193	844	13855	negative regulation of transcription
48468	2.6357e-19	6.4002e-17	238	2266	844	13855	cell development
31327	3.0735e-19	7.1523e-17	174	1458	844	13855	negative regulation of cellular biosynthetic process
51172	8.0364e-19	1.7953e-16	165	1363	844	13855	negative regulation of nitrogen compound metabolic process
7399	8.9633e-19	1.9254e-16	281	2870	844	13855	nervous system development
9790	1.0679e-18	2.1333e-16	170	1427	844	13855	embryonic development
51253	1.0889e-18	2.1333e-16	153	1225	844	13855	negative regulation of RNA metabolic process
9890	1.1077e-18	2.1333e-16	174	1476	844	13855	negative regulation of biosynthetic process
9888	1.4746e-18	2.7452e-16	204	1854	844	13855	tissue development
45893	4.3634e-18	7.8612e-16	175	1508	844	13855	positive regulation of transcription, DNA-dependent
10558	7.52e-18	1.2566e-15	165	1394	844	13855	negative regulation of macromolecule biosynthetic process
7417	7.5426e-18	1.2566e-15	156	1286	844	13855	central nervous system development
45934	7.6501e-18	1.2566e-15	160	1334	844	13855	negative regulation of nucleobase, nucleoside, nucleotide and nucleic acid metabolic process
45941	2.4949e-17	3.9812e-15	175	1534	844	13855	positive regulation of transcription
10628	2.5748e-17	3.9945e-15	188	1697	844	13855	positive regulation of gene expression
48646	6.2042e-17	9.365e-15	141	1137	844	13855	anatomical structure formation involved in morphogenesis
50793	2.1897e-16	3.2183e-14	244	2471	844	13855	regulation of developmental process
51254	3.4307e-16	4.8078e-14	177	1600	844	13855	positive regulation of RNA metabolic process
51173	3.4434e-16	4.8078e-14	191	1778	844	13855	positive regulation of nitrogen compound metabolic process
10629	3.7111e-16	5.0553e-14	160	1390	844	13855	negative regulation of gene expression
35295	4.2037e-16	5.59e-14	114	852	844	13855	tube development
9891	5.0525e-16	6.5623e-14	197	1862	844	13855	positive regulation of biosynthetic process
45935	5.5933e-16	7.0997e-14	187	1735	844	13855	positive regulation of nucleobase, nucleoside, nucleotide and nucleic acid metabolic process
31328	6.6524e-16	8.2563e-14	194	1828	844	13855	positive regulation of cellular biosynthetic process
48523	1.0515e-15	1.2766e-13	347	3976	844	13855	negative regulation of cellular process
51093	1.6968e-15	2.0163e-13	119	925	844	13855	negative regulation of developmental process
45596	2.1069e-15	2.4515e-13	102	738	844	13855	negative regulation of cell differentiation
31325	3.4812e-15	3.9292e-13	242	2500	844	13855	positive regulation of cellular metabolic process
22008	3.5176e-15	3.9292e-13	216	2148	844	13855	neurogenesis
9893	6.8506e-15	7.502e-13	258	2736	844	13855	positive regulation of metabolic process
22603	1.055e-14	1.1331e-12	129	1065	844	13855	regulation of anatomical structure morphogenesis
7420	1.1634e-14	1.226e-12	126	1031	844	13855	brain development
10557	1.1958e-14	1.2368e-12	182	1724	844	13855	positive regulation of macromolecule biosynthetic process
6351	1.2681e-14	1.2877e-12	192	1855	844	13855	transcription, DNA-dependent
31324	1.3163e-14	1.3128e-12	195	1895	844	13855	negative regulation of cellular metabolic process
32774	1.66e-14	1.616e-12	192	1860	844	13855	RNA biosynthetic process
48732	1.6782e-14	1.616e-12	72	446	844	13855	gland development
48729	2.3531e-14	2.2275e-12	106	810	844	13855	tissue morphogenesis
48519	3.9141e-14	3.6433e-12	366	4356	844	13855	negative regulation of biological process
48663	5.3721e-14	4.9185e-12	32	111	844	13855	neuron fate commitment
45595	6.4255e-14	5.7881e-12	188	1833	844	13855	regulation of cell differentiation
10604	6.6058e-14	5.8561e-12	238	2508	844	13855	positive regulation of macromolecule metabolic process
30182	7.2339e-14	6.3127e-12	164	1525	844	13855	neuron differentiation
1501	9.3555e-14	8.0386e-12	103	793	844	13855	skeletal system development
9792	1.0706e-13	9.0594e-12	116	944	844	13855	embryonic development ending in birth or egg hatching
48699	1.1585e-13	9.6573e-12	202	2030	844	13855	generation of neurons
43009	1.3693e-13	1.1247e-11	114	924	844	13855	chordate embryonic development
51216	1.4637e-13	1.1848e-11	49	248	844	13855	cartilage development
48522	1.7475e-13	1.3942e-11	375	4535	844	13855	positive regulation of cellular process
60485	1.8863e-13	1.4838e-11	52	276	844	13855	mesenchyme development
2009	6.1841e-13	4.7821e-11	84	605	844	13855	morphogenesis of an epithelium
48518	6.2506e-13	4.7821e-11	404	5021	844	13855	positive regulation of biological process
6350	7.271e-13	5.4876e-11	193	1947	844	13855	transcription
35270	8.3779e-13	6.2387e-11	42	199	844	13855	endocrine system development
48706	1.1922e-12	8.7612e-11	42	201	844	13855	embryonic skeletal system development
48704	1.2439e-12	9.022e-11	36	153	844	13855	embryonic skeletal system morphogenesis
7423	2.299e-12	1.6461e-10	101	811	844	13855	sensory organ development
9892	2.9368e-12	2.0762e-10	204	2125	844	13855	negative regulation of metabolic process
10605	3.1298e-12	2.185e-10	192	1964	844	13855	negative regulation of macromolecule metabolic process
35239	3.9815e-12	2.7453e-10	84	626	844	13855	tube morphogenesis
48705	4.2259e-12	2.8782e-10	56	336	844	13855	skeletal system morphogenesis
6355	6.6402e-12	4.4681e-10	249	2771	844	13855	regulation of transcription, DNA-dependent
51094	1.6951e-11	1.1271e-09	133	1228	844	13855	positive regulation of developmental process
48762	2.0112e-11	1.3215e-09	43	227	844	13855	mesenchymal cell differentiation
48534	2.429e-11	1.5775e-09	99	820	844	13855	hemopoietic or lymphoid organ development
60562	2.9098e-11	1.868e-09	63	423	844	13855	epithelial tube morphogenesis
61138	3.9852e-11	2.5292e-09	49	287	844	13855	morphogenesis of a branching epithelium
21953	5.4416e-11	3.4148e-09	50	299	844	13855	central nervous system neuron differentiation
48863	6.4138e-11	3.9801e-09	44	244	844	13855	stem cell differentiation
60429	7.3976e-11	4.5402e-09	114	1017	844	13855	epithelium development
21510	7.5054e-11	4.5562e-09	32	142	844	13855	spinal cord development
9952	9.1052e-11	5.468e-09	48	284	844	13855	anterior/posterior pattern formation
42471	1.1634e-10	6.9126e-09	42	230	844	13855	ear morphogenesis
51252	1.2172e-10	7.1557e-09	253	2905	844	13855	regulation of RNA metabolic process
45449	1.272e-10	7.4003e-09	259	2993	844	13855	regulation of transcription
2520	1.7668e-10	1.0173e-08	99	849	844	13855	immune system development
1708	1.8887e-10	1.0763e-08	27	108	844	13855	cell fate specification
35113	2.7893e-10	1.5578e-08	40	218	844	13855	embryonic appendage morphogenesis
30326	2.7893e-10	1.5578e-08	40	218	844	13855	embryonic limb morphogenesis
31326	3.3655e-10	1.861e-08	304	3685	844	13855	regulation of cellular biosynthetic process
9889	3.5931e-10	1.9674e-08	307	3732	844	13855	regulation of biosynthetic process
10556	5.108e-10	2.7697e-08	284	3400	844	13855	regulation of macromolecule biosynthetic process
51128	5.5663e-10	2.9892e-08	181	1931	844	13855	regulation of cellular component organization
22604	5.9945e-10	3.1885e-08	76	598	844	13855	regulation of cell morphogenesis
1763	6.9083e-10	3.6399e-08	53	351	844	13855	morphogenesis of a branching structure
35107	7.3748e-10	3.8137e-08	43	253	844	13855	appendage morphogenesis
35108	7.3748e-10	3.8137e-08	43	253	844	13855	limb morphogenesis
9953	7.4499e-10	3.8172e-08	30	138	844	13855	dorsal/ventral pattern formation
1656	8.9123e-10	4.525e-08	33	164	844	13855	metanephros development
35136	1.243e-09	6.2541e-08	21	73	844	13855	forelimb morphogenesis
35148	1.322e-09	6.5922e-08	39	220	844	13855	tube formation
6928	1.4095e-09	6.9666e-08	146	1481	844	13855	cellular component movement
30900	1.5437e-09	7.563e-08	79	645	844	13855	forebrain development
80090	1.6148e-09	7.8425e-08	386	4996	844	13855	regulation of primary metabolic process
60284	1.6396e-09	7.8939e-08	115	1083	844	13855	regulation of cell development
51171	1.8891e-09	9.0176e-08	325	4058	844	13855	regulation of nitrogen compound metabolic process
51239	1.9333e-09	9.1506e-08	254	2999	844	13855	regulation of multicellular organismal process
70560	2.065e-09	9.6916e-08	9	12	844	13855	protein secretion by platelet
60173	2.1431e-09	9.8917e-08	46	291	844	13855	limb development
48736	2.1431e-09	9.8917e-08	46	291	844	13855	appendage development
19219	2.2745e-09	1.0413e-07	319	3973	844	13855	regulation of nucleobase, nucleoside, nucleotide and nucleic acid metabolic process
30097	2.4855e-09	1.1286e-07	86	734	844	13855	hemopoiesis
72001	2.5885e-09	1.1659e-07	53	364	844	13855	renal system development
48754	2.9997e-09	1.3403e-07	46	294	844	13855	branching morphogenesis of a tube
48565	3.2554e-09	1.443e-07	36	199	844	13855	digestive tract development
42472	3.7437e-09	1.6463e-07	36	200	844	13855	inner ear morphogenesis
16477	4.0976e-09	1.7879e-07	105	974	844	13855	cell migration
1709	4.5205e-09	1.9571e-07	22	85	844	13855	cell fate determination
902	4.763e-09	2.0463e-07	135	1362	844	13855	cell morphogenesis
72175	5.657e-09	2.4118e-07	36	203	844	13855	epithelial tube formation
50794	6.7092e-09	2.8387e-07	590	8415	844	13855	regulation of cellular process
1822	7.8318e-09	3.2888e-07	50	344	844	13855	kidney development
30099	8.0902e-09	3.3666e-07	44	283	844	13855	myeloid cell differentiation
904	8.1378e-09	3.3666e-07	112	1075	844	13855	cell morphogenesis involved in differentiation
7507	8.4853e-09	3.4846e-07	86	753	844	13855	heart development
60541	9.996e-09	4.075e-07	51	357	844	13855	respiratory system development
21871	1.0918e-08	4.4184e-07	15	42	844	13855	forebrain regionalization
21915	1.119e-08	4.4961e-07	42	266	844	13855	neural tube development
40007	1.2144e-08	4.8446e-07	78	663	844	13855	growth
55123	1.3474e-08	5.3371e-07	37	219	844	13855	digestive system development
51674	1.4028e-08	5.4787e-07	110	1060	844	13855	localization of cell
48870	1.4028e-08	5.4787e-07	110	1060	844	13855	cell motility
21877	1.7943e-08	6.9591e-07	12	27	844	13855	forebrain neuron fate commitment
35137	1.9765e-08	7.6129e-07	21	84	844	13855	hindlimb morphogenesis
1655	2.1012e-08	8.0378e-07	57	430	844	13855	urogenital system development
21515	2.4767e-08	9.4097e-07	21	85	844	13855	cell differentiation in spinal cord
31323	2.5841e-08	9.7513e-07	403	5369	844	13855	regulation of cellular metabolic process
50789	3.2589e-08	1.2216e-06	615	8914	844	13855	regulation of biological process
45597	3.3753e-08	1.2568e-06	95	887	844	13855	positive regulation of cell differentiation
65007	3.6973e-08	1.3605e-06	651	9557	844	13855	biological regulation
51895	3.7269e-08	1.3605e-06	10	19	844	13855	negative regulation of focal adhesion assembly
72178	3.7269e-08	1.3605e-06	10	19	844	13855	nephric duct morphogenesis
21902	3.9751e-08	1.4323e-06	9	15	844	13855	commitment of a neuronal cell to a specific type of neuron in the forebrain
90315	3.9751e-08	1.4323e-06	9	15	844	13855	negative regulation of protein targeting to membrane
60021	4.4104e-08	1.579e-06	29	154	844	13855	palate development
48666	4.5307e-08	1.6117e-06	124	1266	844	13855	neuron development
32330	4.6206e-08	1.6333e-06	19	73	844	13855	regulation of chondrocyte differentiation
10769	4.8331e-08	1.6977e-06	55	418	844	13855	regulation of cell morphogenesis involved in differentiation
10468	6.7758e-08	2.3652e-06	298	3773	844	13855	regulation of gene expression
40011	7.1688e-08	2.4868e-06	117	1184	844	13855	locomotion
21537	7.2925e-08	2.5141e-06	51	379	844	13855	telencephalon development
60255	7.8122e-08	2.6768e-06	351	4594	844	13855	regulation of macromolecule metabolic process
21978	8.1347e-08	2.7703e-06	11	25	844	13855	telencephalon regionalization
72210	1.0035e-07	3.3965e-06	18	69	844	13855	metanephric nephron development
1657	1.0527e-07	3.5418e-06	29	160	844	13855	ureteric bud development
3205	1.2603e-07	4.2149e-06	37	238	844	13855	cardiac chamber development
14031	1.292e-07	4.2953e-06	33	199	844	13855	mesenchymal cell development
3279	1.4231e-07	4.7031e-06	24	118	844	13855	cardiac septum development
21772	1.4583e-07	4.7652e-06	19	78	844	13855	olfactory bulb development
19222	1.459e-07	4.7652e-06	424	5776	844	13855	regulation of metabolic process
14033	1.5883e-07	5.1574e-06	22	102	844	13855	neural crest cell differentiation
61035	1.6081e-07	5.1916e-06	21	94	844	13855	regulation of cartilage development
43583	1.6703e-07	5.3612e-06	52	400	844	13855	ear development
30324	1.8319e-07	5.8465e-06	44	314	844	13855	lung development
21988	2.2427e-07	7.1167e-06	19	80	844	13855	olfactory lobe development
3206	2.6433e-07	8.3405e-06	33	205	844	13855	cardiac chamber morphogenesis
30323	2.8835e-07	9.0473e-06	44	319	844	13855	respiratory tube development
48864	3.2467e-07	1.013e-05	32	197	844	13855	stem cell development
32989	3.3132e-07	1.0209e-05	140	1529	844	13855	cellular component morphogenesis
7369	3.3303e-07	1.0209e-05	33	207	844	13855	gastrulation
72038	3.3352e-07	1.0209e-05	6	7	844	13855	mesenchymal stem cell maintenance involved in nephron morphogenesis
3170	3.345e-07	1.0209e-05	14	46	844	13855	heart valve development
90183	3.3966e-07	1.031e-05	19	82	844	13855	regulation of kidney development
48858	3.4387e-07	1.0381e-05	104	1048	844	13855	cell projection morphogenesis
51129	3.458e-07	1.0383e-05	72	644	844	13855	negative regulation of cellular component organization
21879	3.9361e-07	1.1756e-05	18	75	844	13855	forebrain neuron differentiation
3339	3.9662e-07	1.1783e-05	8	14	844	13855	regulation of mesenchymal to epithelial transition involved in metanephros morphogenesis
45664	4.3751e-07	1.2928e-05	81	759	844	13855	regulation of neuron differentiation
48667	4.6535e-07	1.3679e-05	89	861	844	13855	cell morphogenesis involved in neuron differentiation
48048	4.7409e-07	1.3863e-05	16	61	844	13855	embryonic eye morphogenesis
1838	4.8457e-07	1.4022e-05	30	181	844	13855	embryonic epithelial tube formation
7498	4.8457e-07	1.4022e-05	30	181	844	13855	mesoderm development
60037	5.0387e-07	1.4506e-05	11	29	844	13855	pharyngeal system development
48665	5.9992e-07	1.7182e-05	14	48	844	13855	neuron fate specification
71248	6.9236e-07	1.9729e-05	25	137	844	13855	cellular response to metal ion
7517	6.9819e-07	1.9794e-05	66	583	844	13855	muscle organ development
7409	7.6343e-07	2.1534e-05	82	782	844	13855	axonogenesis
16331	8.0056e-07	2.2392e-05	34	225	844	13855	morphogenesis of embryonic epithelium
72164	8.0764e-07	2.2392e-05	7	11	844	13855	mesonephric tubule development
72163	8.0764e-07	2.2392e-05	7	11	844	13855	mesonephric epithelium development
48592	8.0986e-07	2.2392e-05	37	256	844	13855	eye morphogenesis
7154	8.5096e-07	2.3412e-05	141	1568	844	13855	cell communication
1658	9.0146e-07	2.4559e-05	19	87	844	13855	branching involved in ureteric bud morphogenesis
72009	9.0146e-07	2.4559e-05	19	87	844	13855	nephron epithelium development
51960	9.085e-07	2.4631e-05	100	1017	844	13855	regulation of nervous system development
72176	9.4227e-07	2.5423e-05	10	25	844	13855	nephric duct development
60675	9.6555e-07	2.5926e-05	21	104	844	13855	ureteric bud morphogenesis
1823	1.0104e-06	2.7001e-05	9	20	844	13855	mesonephros development
1704	1.0195e-06	2.7113e-05	26	149	844	13855	formation of primary germ layer
30856	1.0293e-06	2.7245e-05	22	113	844	13855	regulation of epithelial cell differentiation
30878	1.1018e-06	2.9025e-05	11	31	844	13855	thyroid gland development
45665	1.1389e-06	2.9863e-05	21	105	844	13855	negative regulation of neuron differentiation
9798	1.2335e-06	3.2192e-05	24	132	844	13855	axis specification
1953	1.2876e-06	3.3449e-05	13	44	844	13855	negative regulation of cell-matrix adhesion
50678	1.3056e-06	3.3759e-05	37	261	844	13855	regulation of epithelial cell proliferation
14020	1.3834e-06	3.5606e-05	25	142	844	13855	primary neural tube formation
19827	1.3943e-06	3.5722e-05	30	190	844	13855	stem cell maintenance
72006	1.4197e-06	3.6206e-05	27	161	844	13855	nephron development
35116	1.5002e-06	3.7913e-05	16	66	844	13855	embryonic hindlimb morphogenesis
48566	1.5002e-06	3.7913e-05	16	66	844	13855	embryonic digestive tract development
50767	1.5159e-06	3.8135e-05	90	898	844	13855	regulation of neurogenesis
43367	1.587e-06	3.9568e-05	11	32	844	13855	CD4-positive, alpha beta T cell differentiation
60231	1.587e-06	3.9568e-05	11	32	844	13855	mesenchymal to epithelial transition
1755	1.664e-06	4.1304e-05	15	59	844	13855	neural crest cell migration
72189	1.6729e-06	4.134e-05	9	21	844	13855	ureter development
48821	1.7107e-06	4.2088e-05	13	45	844	13855	erythrocyte development
71241	1.8169e-06	4.4507e-05	27	163	844	13855	cellular response to inorganic substance
42733	1.8582e-06	4.532e-05	19	91	844	13855	embryonic digit morphogenesis
1843	2.1452e-06	5.2091e-05	24	136	844	13855	neural tube closure
72075	2.1746e-06	5.2576e-05	10	27	844	13855	metanephric mesenchyme development
21846	2.2475e-06	5.4104e-05	14	53	844	13855	cell proliferation in forebrain
35115	2.6238e-06	6.2893e-05	15	61	844	13855	embryonic forelimb morphogenesis
1654	2.8958e-06	6.9115e-05	56	486	844	13855	eye development
60606	3.1958e-06	7.5952e-05	24	139	844	13855	tube closure
32990	3.3116e-06	7.8371e-05	104	1100	844	13855	cell part morphogenesis
48839	3.3373e-06	7.8644e-05	45	360	844	13855	inner ear development
30855	3.4918e-06	8.1939e-05	59	525	844	13855	epithelial cell differentiation
72172	3.5985e-06	8.3739e-05	6	9	844	13855	mesonephric tubule formation
72171	3.5985e-06	8.3739e-05	6	9	844	13855	mesonephric tubule morphogenesis
72179	3.7688e-06	8.6979e-05	7	13	844	13855	nephric duct formation
21796	3.7688e-06	8.6979e-05	7	13	844	13855	cerebral cortex regionalization
42127	3.7973e-06	8.7276e-05	148	1709	844	13855	regulation of cell proliferation
3008	4.0074e-06	9.1727e-05	188	2284	844	13855	system process
21517	4.1649e-06	9.4943e-05	17	79	844	13855	ventral spinal cord development
72073	4.4969e-06	0.00010209	22	123	844	13855	kidney epithelium development
48812	4.5742e-06	0.00010343	87	883	844	13855	neuron projection morphogenesis
60216	4.6173e-06	0.00010356	10	29	844	13855	definitive hemopoiesis
71599	4.6173e-06	0.00010356	10	29	844	13855	otic vesicle development
9059	4.7527e-06	0.00010617	228	2880	844	13855	macromolecule biosynthetic process
43010	4.9272e-06	0.00010963	51	435	844	13855	camera-type eye development
31016	5.1586e-06	0.00011433	22	124	844	13855	pancreas development
30030	5.3931e-06	0.00011871	122	1357	844	13855	cell projection organization
61061	5.3989e-06	0.00011871	79	783	844	13855	muscle structure development
14032	5.5636e-06	0.00012185	18	89	844	13855	neural crest cell development
31344	5.6999e-06	0.00012435	69	657	844	13855	regulation of cell projection organization
60537	5.7401e-06	0.00012474	54	473	844	13855	muscle tissue development
43062	6.0249e-06	0.00013042	67	633	844	13855	extracellular structure organization
71277	6.1357e-06	0.00013231	15	65	844	13855	cellular response to calcium ion
8589	6.5651e-06	0.00014048	18	90	844	13855	regulation of smoothened signaling pathway
60411	6.5651e-06	0.00014048	18	90	844	13855	cardiac septum morphogenesis
34645	6.7264e-06	0.00014339	223	2819	844	13855	cellular macromolecule biosynthetic process
51693	7.1304e-06	0.00015085	14	58	844	13855	actin filament capping
72028	7.1304e-06	0.00015085	14	58	844	13855	nephron morphogenesis
7267	7.4927e-06	0.00015791	107	1161	844	13855	cell-cell signaling
16202	7.5417e-06	0.00015835	30	206	844	13855	regulation of striated muscle tissue development
3337	7.5879e-06	0.00015872	8	19	844	13855	mesenchymal to epithelial transition involved in metanephros morphogenesis
21872	8.0559e-06	0.00016757	19	100	844	13855	generation of neurons in the forebrain
1841	8.071e-06	0.00016757	26	166	844	13855	neural tube formation
45638	8.1322e-06	0.00016822	20	109	844	13855	negative regulation of myeloid cell differentiation
90103	8.3095e-06	0.00017082	12	44	844	13855	cochlea morphogenesis
48634	8.3195e-06	0.00017082	30	207	844	13855	regulation of muscle organ development
42063	8.9393e-06	0.00018288	36	272	844	13855	gliogenesis
72080	9.1255e-06	0.00018571	15	67	844	13855	nephron tubule development
72074	9.1443e-06	0.00018571	10	31	844	13855	kidney mesenchyme development
10763	9.3169e-06	0.00018785	9	25	844	13855	positive regulation of fibroblast migration
72215	9.3169e-06	0.00018785	9	25	844	13855	regulation of metanephros development
10762	1.0563e-05	0.00021221	11	38	844	13855	regulation of fibroblast migration
3007	1.0729e-05	0.00021478	46	388	844	13855	heart morphogenesis
10001	1.1196e-05	0.00022332	33	242	844	13855	glial cell differentiation
22612	1.2322e-05	0.00024491	27	180	844	13855	gland morphogenesis
3151	1.2409e-05	0.00024577	20	112	844	13855	outflow tract morphogenesis
90190	1.2579e-05	0.00024825	10	32	844	13855	positive regulation of branching involved in ureteric bud morphogenesis
71320	1.2756e-05	0.00025085	16	77	844	13855	cellular response to cAMP
2573	1.2874e-05	0.00025229	22	131	844	13855	myeloid leukocyte differentiation
14813	1.3679e-05	0.00026711	4	4	844	13855	satellite cell commitment
21695	1.4524e-05	0.00028263	19	104	844	13855	cerebellar cortex development
31175	1.499e-05	0.00029069	95	1017	844	13855	neuron projection development
21700	1.5287e-05	0.00029542	38	301	844	13855	developmental maturation
48708	1.5578e-05	0.00030001	13	54	844	13855	astrocyte differentiation
21797	1.5707e-05	0.00030146	5	7	844	13855	forebrain anterior/posterior pattern formation
45765	1.592e-05	0.0003045	34	257	844	13855	regulation of angiogenesis
60976	1.6042e-05	0.00030578	15	70	844	13855	coronary vasculature development
30334	1.6284e-05	0.00030934	75	755	844	13855	regulation of cell migration
7411	1.6458e-05	0.00031159	61	577	844	13855	axon guidance
72087	1.707e-05	0.00032209	10	33	844	13855	renal vesicle development
3207	1.8311e-05	0.00034434	8	21	844	13855	cardiac chamber formation
50877	1.8537e-05	0.00034741	149	1774	844	13855	neurological system process
7610	1.8862e-05	0.00035231	101	1104	844	13855	behavior
60993	1.9049e-05	0.00035464	17	88	844	13855	kidney morphogenesis
2062	1.9252e-05	0.00035721	19	106	844	13855	chondrocyte differentiation
30902	2.0373e-05	0.00037677	34	260	844	13855	hindbrain development
60415	2.0984e-05	0.00038679	22	135	844	13855	muscle tissue morphogenesis
42246	2.1183e-05	0.00038789	16	80	844	13855	tissue regeneration
48483	2.1183e-05	0.00038789	16	80	844	13855	autonomic nervous system development
48469	2.1631e-05	0.0003948	28	196	844	13855	cell maturation
35162	2.1903e-05	0.00039846	12	48	844	13855	embryonic hemopoiesis
48589	2.2043e-05	0.00039972	46	399	844	13855	developmental growth
51270	2.3208e-05	0.00041946	78	802	844	13855	regulation of cellular component movement
48645	2.3909e-05	0.00043074	14	64	844	13855	organ formation
51489	2.4929e-05	0.00044767	16	81	844	13855	regulation of filopodium assembly
72283	2.6687e-05	0.00047771	9	28	844	13855	metanephric renal vesicle morphogenesis
60538	2.7089e-05	0.00048305	29	209	844	13855	skeletal muscle organ development
60973	2.7245e-05	0.00048305	8	22	844	13855	cell migration involved in heart development
72177	2.7245e-05	0.00048305	8	22	844	13855	mesonephric duct development
2521	2.7593e-05	0.00048767	43	367	844	13855	leukocyte differentiation
30835	2.8787e-05	0.00050719	14	65	844	13855	negative regulation of actin filament depolymerization
48332	2.8956e-05	0.00050855	21	128	844	13855	mesoderm morphogenesis
33137	3.0025e-05	0.00052403	11	42	844	13855	negative regulation of peptidyl-serine phosphorylation
3179	3.0025e-05	0.00052403	11	42	844	13855	heart valve morphogenesis
60348	3.115e-05	0.00054197	51	465	844	13855	bone development
60017	3.3762e-05	0.00058378	6	12	844	13855	parathyroid gland development
7501	3.3762e-05	0.00058378	6	12	844	13855	mesodermal cell fate specification
43242	3.432e-05	0.00059137	18	101	844	13855	negative regulation of protein complex disassembly
72161	3.4419e-05	0.00059137	7	17	844	13855	mesenchymal cell differentiation involved in kidney development
21532	3.4519e-05	0.00059137	14	66	844	13855	neural tube patterning
30218	3.53e-05	0.0006022	20	120	844	13855	erythrocyte differentiation
10799	3.5366e-05	0.0006022	13	58	844	13855	regulation of peptidyl-threonine phosphorylation
48638	3.7569e-05	0.00063776	35	279	844	13855	regulation of developmental growth
61005	3.8111e-05	0.00064368	15	75	844	13855	cell differentiation involved in kidney development
72273	3.8148e-05	0.00064368	11	43	844	13855	metanephric nephron morphogenesis
10721	3.8697e-05	0.00065098	29	213	844	13855	negative regulation of cell development
72079	3.9555e-05	0.00065769	8	23	844	13855	nephron tubule formation
43586	3.9668e-05	0.00065769	10	36	844	13855	tongue development
21516	3.9668e-05	0.00065769	10	36	844	13855	dorsal spinal cord development
90313	3.9668e-05	0.00065769	10	36	844	13855	regulation of protein targeting to membrane
35019	3.9919e-05	0.00065769	20	121	844	13855	somatic stem cell maintenance
1707	3.9919e-05	0.00065769	20	121	844	13855	mesoderm formation
21545	3.9921e-05	0.00065769	16	84	844	13855	cranial nerve development
14706	4.0152e-05	0.00065878	49	445	844	13855	striated muscle tissue development
60688	4.0223e-05	0.00065878	17	93	844	13855	regulation of morphogenesis of a branching structure
48514	4.1133e-05	0.00066933	58	557	844	13855	blood vessel morphogenesis
10812	4.1227e-05	0.00066933	14	67	844	13855	negative regulation of cell-substrate adhesion
51145	4.1227e-05	0.00066933	14	67	844	13855	smooth muscle cell differentiation
46632	4.2865e-05	0.00069392	13	59	844	13855	alpha-beta T cell differentiation
30837	4.4851e-05	0.00072397	15	76	844	13855	negative regulation of actin filament polymerization
1568	4.7373e-05	0.00076247	65	649	844	13855	blood vessel development
90189	5.1419e-05	0.00082522	10	37	844	13855	regulation of branching involved in ureteric bud morphogenesis
50807	5.1959e-05	0.0008315	21	133	844	13855	regulation of synapse organization
21527	5.6181e-05	0.00089649	8	24	844	13855	spinal cord association neuron differentiation
16070	5.7507e-05	0.00091503	204	2623	844	13855	RNA metabolic process
34101	5.8156e-05	0.00092255	21	134	844	13855	erythrocyte homeostasis
51130	5.831e-05	0.00092255	90	985	844	13855	positive regulation of cellular component organization
3231	6.1288e-05	0.00096492	26	186	844	13855	cardiac ventricle development
51494	6.1333e-05	0.00096492	24	165	844	13855	negative regulation of cytoskeleton organization
60428	6.2104e-05	0.00096886	13	61	844	13855	lung epithelium development
21680	6.2104e-05	0.00096886	13	61	844	13855	cerebellar Purkinje cell layer development
31018	6.2104e-05	0.00096886	13	61	844	13855	endocrine pancreas development
55021	6.2366e-05	0.00097023	16	87	844	13855	regulation of cardiac muscle tissue growth
8284	6.3045e-05	0.0009737	88	960	844	13855	positive regulation of cell proliferation
72088	6.3286e-05	0.0009737	12	53	844	13855	nephron epithelium morphogenesis
21602	6.3286e-05	0.0009737	12	53	844	13855	cranial nerve morphogenesis
48596	6.3286e-05	0.0009737	12	53	844	13855	embryonic camera-type eye morphogenesis
45064	6.5075e-05	0.00099847	4	5	844	13855	T-helper 2 cell differentiation
72077	6.6015e-05	0.0010101	9	31	844	13855	renal vesicle morphogenesis
48593	6.9892e-05	0.0010665	28	209	844	13855	camera-type eye morphogenesis
60041	7.105e-05	0.0010812	25	177	844	13855	retina development in camera-type eye
40012	7.1717e-05	0.0010884	78	829	844	13855	regulation of locomotion
23052	7.2046e-05	0.0010905	346	4826	844	13855	signaling
9058	7.4783e-05	0.0011288	287	3902	844	13855	biosynthetic process
50732	7.6917e-05	0.0011579	12	54	844	13855	negative regulation of peptidyl-tyrosine phosphorylation
2000020	8.0074e-05	0.001202	7	19	844	13855	positive regulation of male gonad development
7398	8.028e-05	0.001202	43	384	844	13855	ectoderm development
31076	8.0805e-05	0.0012067	14	71	844	13855	embryonic camera-type eye development
48701	8.3422e-05	0.0012424	15	80	844	13855	embryonic cranial skeleton morphogenesis
35051	8.5547e-05	0.0012707	25	179	844	13855	cardiac cell differentiation
48641	8.9026e-05	0.0013189	19	118	844	13855	regulation of skeletal muscle tissue development
1525	8.9779e-05	0.0013265	44	398	844	13855	angiogenesis
60487	9.2348e-05	0.0013609	11	47	844	13855	lung epithelial cell differentiation
3338	9.3003e-05	0.0013669	12	55	844	13855	metanephros morphogenesis
7492	9.6716e-05	0.0014177	15	81	844	13855	endoderm development
45137	9.8232e-05	0.0014362	36	304	844	13855	development of primary sexual characteristics
50803	0.00010013	0.0014601	21	139	844	13855	regulation of synapse structure and activity
45637	0.0001039	0.0015112	30	236	844	13855	regulation of myeloid cell differentiation
48557	0.00010592	0.0015365	10	40	844	13855	embryonic digestive tract morphogenesis
1944	0.00010685	0.001546	65	667	844	13855	vasculature development
60536	0.00011674	0.0016804	7	20	844	13855	cartilage morphogenesis
3211	0.00011674	0.0016804	7	20	844	13855	cardiac ventricle formation
10639	0.00012278	0.0017628	38	331	844	13855	negative regulation of organelle organization
51017	0.00012894	0.0018465	15	83	844	13855	actin filament bundle assembly
60420	0.00013362	0.0019087	17	102	844	13855	regulation of heart growth
21536	0.00013594	0.0019369	27	206	844	13855	diencephalon development
42476	0.00013662	0.0019415	21	142	844	13855	odontogenesis
60795	0.00013815	0.0019533	11	49	844	13855	cell fate commitment involved in the formation of primary germ layers
10591	0.00013815	0.0019533	11	49	844	13855	regulation of lamellipodium assembly
9306	0.00014234	0.0020061	16	93	844	13855	protein secretion
21543	0.0001426	0.0020061	32	263	844	13855	pallium development
90102	0.00014829	0.0020809	15	84	844	13855	cochlea development
7600	0.00015503	0.00217	67	702	844	13855	sensory perception
43374	0.00015607	0.0021737	6	15	844	13855	CD8-positive, alpha-beta T cell differentiation
51001	0.00015607	0.0021737	6	15	844	13855	negative regulation of nitric-oxide synthase activity
6566	0.00016147	0.0022433	5	10	844	13855	threonine metabolic process
55024	0.00016203	0.0022455	16	94	844	13855	regulation of cardiac muscle tissue development
8406	0.00016423	0.0022693	32	265	844	13855	gonad development
3209	0.00016456	0.0022693	10	42	844	13855	cardiac atrium morphogenesis
7548	0.00016521	0.0022718	41	372	844	13855	sex differentiation
42693	0.00016596	0.0022718	7	21	844	13855	muscle cell fate commitment
21903	0.00016596	0.0022718	7	21	844	13855	rostrocaudal neural tube patterning
21533	0.000171	0.0023294	13	67	844	13855	cell differentiation in hindbrain
46631	0.000171	0.0023294	13	67	844	13855	alpha-beta T cell activation
50679	0.00017218	0.0023397	20	134	844	13855	positive regulation of epithelial cell proliferation
10801	0.00018553	0.0024762	9	35	844	13855	negative regulation of peptidyl-threonine phosphorylation
10771	0.00018553	0.0024762	9	35	844	13855	negative regulation of cell morphogenesis involved in differentiation
72107	0.00018577	0.0024762	4	6	844	13855	positive regulation of ureteric bud formation
72106	0.00018577	0.0024762	4	6	844	13855	regulation of ureteric bud formation
3180	0.00018577	0.0024762	4	6	844	13855	aortic valve morphogenesis
3176	0.00018577	0.0024762	4	6	844	13855	aortic valve development
42092	0.00018577	0.0024762	4	6	844	13855	T-helper 2 type immune response
48865	0.00018577	0.0024762	4	6	844	13855	stem cell fate commitment
21954	0.00019082	0.0025271	20	135	844	13855	central nervous system neuron development
60841	0.00019094	0.0025271	8	28	844	13855	venous blood vessel development
21514	0.00019094	0.0025271	8	28	844	13855	ventral spinal cord interneuron differentiation
30198	0.0001921	0.0025364	49	474	844	13855	extracellular matrix organization
50890	0.00019957	0.0026287	89	1006	844	13855	cognition
60479	0.00020197	0.0026541	11	51	844	13855	lung cell differentiation
50896	0.00021871	0.0028674	388	5560	844	13855	response to stimulus
72309	0.0002253	0.0029331	3	3	844	13855	mesenchymal stem cell maintenance involved in metanephric nephron morphogenesis
46108	0.0002253	0.0029331	3	3	844	13855	uridine metabolic process
31129	0.0002253	0.0029331	3	3	844	13855	inductive cell-cell signaling
72182	0.00023069	0.002988	7	22	844	13855	regulation of nephron tubule epithelial cell differentiation
3281	0.00023112	0.002988	14	78	844	13855	ventricular septum development
21983	0.00023112	0.002988	14	78	844	13855	pituitary gland development
48872	0.0002317	0.0029885	32	270	844	13855	homeostasis of number of cells
48546	0.00023599	0.0030368	16	97	844	13855	digestive tract morphogenesis
21542	0.00024974	0.0032064	8	29	844	13855	dentate gyrus development
30834	0.00026544	0.0033971	14	79	844	13855	regulation of actin filament depolymerization
9880	0.00026641	0.0033971	16	98	844	13855	embryonic pattern specification
60322	0.00026641	0.0033971	16	98	844	13855	head development
21696	0.00027014	0.0034367	13	70	844	13855	cerebellar cortex morphogenesis
21549	0.00028448	0.003611	23	171	844	13855	cerebellum development
51153	0.00029527	0.0037394	19	129	844	13855	regulation of striated muscle cell differentiation
43403	0.00030216	0.0038134	10	45	844	13855	skeletal muscle tissue regeneration
51591	0.00030248	0.0038134	18	119	844	13855	response to cAMP
9948	0.00030405	0.0038246	14	80	844	13855	anterior/posterior axis specification
30879	0.0003289	0.0041279	26	206	844	13855	mammary gland development
90092	0.00034457	0.0043148	32	276	844	13855	regulation of transmembrane receptor protein serine/threonine kinase signaling pathway
71371	0.00034734	0.0043398	6	17	844	13855	cellular response to gonadotropin stimulus
43244	0.00036063	0.0044958	19	131	844	13855	regulation of protein complex disassembly
90317	0.00037283	0.0046375	18	121	844	13855	negative regulation of intracellular protein transport
21761	0.0003786	0.0046988	20	142	844	13855	limbic system development
10720	0.00038163	0.004726	38	350	844	13855	positive regulation of cell development
46546	0.00039661	0.0049006	24	186	844	13855	development of primary male sexual characteristics
44249	0.00040222	0.0049589	274	3789	844	13855	cellular biosynthetic process
72207	0.00041178	0.0050415	8	31	844	13855	metanephric epithelium development
60923	0.00041252	0.0050415	4	7	844	13855	cardiac muscle cell fate commitment
72108	0.00041252	0.0050415	4	7	844	13855	positive regulation of mesenchymal to epithelial transition involved in metanephros morphogenesis
72003	0.00041252	0.0050415	4	7	844	13855	kidney rudiment formation
60043	0.00041468	0.0050567	13	73	844	13855	regulation of cardiac muscle cell proliferation
8544	0.00041916	0.0050736	39	364	844	13855	epidermis development
48608	0.00041916	0.0050736	39	364	844	13855	reproductive structure development
45019	0.00042061	0.0050736	7	24	844	13855	negative regulation of nitric oxide biosynthetic process
2000018	0.00042061	0.0050736	7	24	844	13855	regulation of male gonad development
90192	0.00042061	0.0050736	7	24	844	13855	regulation of glomerulus development
72132	0.00043909	0.0052852	10	47	844	13855	mesenchyme morphogenesis
10092	0.00044709	0.0053469	9	39	844	13855	specification of organ identity
42474	0.00044709	0.0053469	9	39	844	13855	middle ear morphogenesis
7520	0.00044709	0.0053469	9	39	844	13855	myoblast fusion
48793	0.00045794	0.0054649	5	12	844	13855	pronephros development
30098	0.00046488	0.005536	30	257	844	13855	lymphocyte differentiation
3156	0.00047793	0.0056792	11	56	844	13855	regulation of organ formation
48066	0.00048726	0.0057779	12	65	844	13855	developmental pigmentation
46661	0.00049177	0.0058189	25	200	844	13855	male sex differentiation
42473	0.00049432	0.0058368	6	18	844	13855	outer ear morphogenesis
72078	0.00052006	0.0061277	8	32	844	13855	nephron tubule morphogenesis
50999	0.00052483	0.0061579	10	48	844	13855	regulation of nitric-oxide synthase activity
3230	0.00052483	0.0061579	10	48	844	13855	cardiac atrium development
21885	0.0005299	0.0062044	19	135	844	13855	forebrain cell migration
34698	0.00055375	0.0064625	7	25	844	13855	response to gonadotropin stimulus
46620	0.00055426	0.0064625	21	157	844	13855	regulation of organ growth
30032	0.00056314	0.0065524	12	66	844	13855	lamellipodium assembly
32272	0.00059188	0.0068725	15	95	844	13855	negative regulation of protein polymerization
1569	0.00062014	0.0071856	13	76	844	13855	patterning of blood vessels
32879	0.00062348	0.0072094	184	2431	844	13855	regulation of localization
51147	0.00063192	0.0072918	24	192	844	13855	regulation of muscle cell differentiation
33043	0.00065534	0.0075465	77	876	844	13855	regulation of organelle organization
21575	0.00066286	0.0076174	15	96	844	13855	hindbrain morphogenesis
7605	0.00066932	0.0076758	28	239	844	13855	sensory perception of sound
60560	0.00067535	0.0077291	18	127	844	13855	developmental growth involved in morphogenesis
35466	0.00068	0.0077637	197	2632	844	13855	regulation of signaling pathway
21987	0.00068115	0.0077637	24	193	844	13855	cerebral cortex development
2072	0.00068552	0.007766	6	19	844	13855	optic cup morphogenesis involved in camera-type eye development
72111	0.00068552	0.007766	6	19	844	13855	cell proliferation involved in kidney development
21892	0.00068552	0.007766	6	19	844	13855	cerebral cortex GABAergic interneuron differentiation
60491	0.00069837	0.0078956	19	138	844	13855	regulation of cell projection assembly
10717	0.00070534	0.0078991	13	77	844	13855	regulation of epithelial to mesenchymal transition
72162	0.00070698	0.0078991	5	13	844	13855	metanephric mesenchymal cell differentiation
3406	0.00070698	0.0078991	5	13	844	13855	retinal pigment epithelium development
21894	0.00070698	0.0078991	5	13	844	13855	cerebral cortex GABAergic interneuron development
21853	0.00070698	0.0078991	5	13	844	13855	cerebral cortex GABAergic interneuron migration
1837	0.00070726	0.0078991	17	117	844	13855	epithelial to mesenchymal transition
8360	0.00070859	0.0078991	22	171	844	13855	regulation of cell shape
72234	0.00071834	0.0079602	7	26	844	13855	metanephric nephron tubule development
72243	0.00071834	0.0079602	7	26	844	13855	metanephric nephron epithelium development
72044	0.00071834	0.0079602	7	26	844	13855	collecting duct development
21587	0.00073432	0.0081212	14	87	844	13855	cerebellum morphogenesis
45646	0.0007381	0.0081468	10	50	844	13855	regulation of erythrocyte differentiation
31128	0.00076031	0.0083754	11	59	844	13855	developmental induction
10562	0.00077084	0.0084581	44	439	844	13855	positive regulation of phosphorus metabolic process
45937	0.00077084	0.0084581	44	439	844	13855	positive regulation of phosphate metabolic process
60040	0.00078527	0.008516	4	8	844	13855	retinal bipolar neuron differentiation
72284	0.00078527	0.008516	4	8	844	13855	metanephric S-shaped body morphogenesis
72289	0.00078527	0.008516	4	8	844	13855	metanephric nephron tubule formation
72039	0.00078527	0.008516	4	8	844	13855	regulation of mesenchymal stem cell apoptosis involved in nephron morphogenesis
72040	0.00078527	0.008516	4	8	844	13855	negative regulation of mesenchymal stem cell apoptosis involved in nephron morphogenesis
14816	0.00078527	0.008516	4	8	844	13855	satellite cell differentiation
7519	0.00078972	0.0085477	24	195	844	13855	skeletal muscle tissue development
768	0.00079825	0.0086233	9	42	844	13855	syncytium formation by plasma membrane fusion
21692	0.00080556	0.0086687	8	34	844	13855	cerebellar Purkinje cell layer morphogenesis
30857	0.00080556	0.0086687	8	34	844	13855	negative regulation of epithelial cell differentiation
30155	0.0008192	0.0087985	48	492	844	13855	regulation of cell adhesion
50954	0.00082314	0.0088239	30	266	844	13855	sensory perception of mechanical stimulus
42327	0.00083026	0.0088745	42	415	844	13855	positive regulation of phosphorylation
51240	0.00083104	0.0088745	79	911	844	13855	positive regulation of multicellular organismal process
45766	0.00083472	0.0088968	19	140	844	13855	positive regulation of angiogenesis
1952	0.00084259	0.0089636	20	151	844	13855	regulation of cell-matrix adhesion
40017	0.00085132	0.0090392	45	454	844	13855	positive regulation of locomotion
2074	0.00086015	0.0090641	3	4	844	13855	extraocular skeletal muscle development
72278	0.00086015	0.0090641	3	4	844	13855	metanephric comma-shaped body morphogenesis
3218	0.00086015	0.0090641	3	4	844	13855	cardiac left ventricle formation
45299	0.00086015	0.0090641	3	4	844	13855	otolith mineralization
35264	0.00091106	0.0095825	19	141	844	13855	multicellular organism growth
22037	0.00091302	0.009585	24	197	844	13855	metencephalon development
21891	0.00091935	0.0096153	7	27	844	13855	olfactory bulb interneuron development
21800	0.00091935	0.0096153	7	27	844	13855	cerebral cortex tangential migration
32769	0.00092928	0.0096648	6	20	844	13855	negative regulation of monooxygenase activity
72224	0.00092928	0.0096648	6	20	844	13855	metanephric glomerulus development
21521	0.00092928	0.0096648	6	20	844	13855	ventral spinal cord interneuron specification
3006	0.00094199	0.0097789	59	641	844	13855	reproductive developmental process
31401	0.00097816	0.010135	59	642	844	13855	positive regulation of protein modification process
32526	0.00098615	0.010175	21	164	844	13855	response to retinoic acid
60438	0.00098928	0.010175	8	35	844	13855	trachea development
71542	0.00098928	0.010175	8	35	844	13855	dopaminergic neuron differentiation
45880	0.00098928	0.010175	8	35	844	13855	positive regulation of smoothened signaling pathway
42221	0.00099773	0.010243	226	3096	844	13855	response to chemical stimulus
10646	0.001005	0.010299	225	3081	844	13855	regulation of cell communication
2064	0.0010095	0.010326	25	210	844	13855	epithelial cell development
45168	0.0010164	0.010361	11	61	844	13855	cell-cell signaling involved in cell fate commitment
48333	0.0010181	0.010361	10	52	844	13855	mesodermal cell differentiation
35272	0.0010222	0.010361	13	80	844	13855	exocrine system development
51893	0.0010222	0.010361	13	80	844	13855	regulation of focal adhesion assembly
90109	0.0010222	0.010361	13	80	844	13855	regulation of cell-substrate junction assembly
48845	0.0010449	0.010553	5	14	844	13855	venous blood vessel morphogenesis
6198	0.0010449	0.010553	5	14	844	13855	cAMP catabolic process
16337	0.0010571	0.010657	49	511	844	13855	cell-cell adhesion
22029	0.0010696	0.010763	18	132	844	13855	telencephalon cell migration
33135	0.0010801	0.010828	20	154	844	13855	regulation of peptidyl-serine phosphorylation
10594	0.0010818	0.010828	19	143	844	13855	regulation of endothelial cell migration
21675	0.0010818	0.010828	19	143	844	13855	nerve development
9187	0.0011076	0.011066	12	71	844	13855	cyclic nucleotide metabolic process
10033	0.0011287	0.011257	163	2144	844	13855	response to organic substance
30517	0.0011378	0.011327	9	44	844	13855	negative regulation of axon extension
1667	0.0011421	0.01135	17	122	844	13855	ameboidal cell migration
8584	0.001171	0.011617	20	155	844	13855	male gonad development
7162	0.0011738	0.011624	23	189	844	13855	negative regulation of cell adhesion
21681	0.001205	0.011912	8	36	844	13855	cerebellar granular layer development
30335	0.0012147	0.011986	43	436	844	13855	positive regulation of cell migration
2292	0.0012346	0.012118	6	21	844	13855	T cell differentiation involved in immune response
2293	0.0012346	0.012118	6	21	844	13855	alpha-beta T cell differentiation involved in immune response
2287	0.0012346	0.012118	6	21	844	13855	alpha-beta T cell activation involved in immune response
10038	0.0012663	0.012407	35	335	844	13855	response to metal ion
60509	0.0013455	0.01299	4	9	844	13855	Type I pneumocyte differentiation
72197	0.0013455	0.01299	4	9	844	13855	ureter morphogenesis
72221	0.0013455	0.01299	4	9	844	13855	metanephric distal convoluted tubule development
72298	0.0013455	0.01299	4	9	844	13855	regulation of metanephric glomerulus development
72025	0.0013455	0.01299	4	9	844	13855	distal convoluted tubule development
3253	0.0013455	0.01299	4	9	844	13855	cardiac neural crest cell migration involved in outflow tract morphogenesis
21562	0.0013455	0.01299	4	9	844	13855	vestibulocochlear nerve development
32754	0.0013455	0.01299	4	9	844	13855	positive regulation of interleukin-5 production
6949	0.0013467	0.01299	9	45	844	13855	syncytium formation
2376	0.0013579	0.013076	158	2078	844	13855	immune system process
3197	0.0013794	0.01326	10	54	844	13855	endocardial cushion development
10975	0.0013831	0.013273	51	544	844	13855	regulation of neuron projection development
90101	0.0013889	0.013289	19	146	844	13855	negative regulation of transmembrane receptor protein serine/threonine kinase signaling pathway
1942	0.0013895	0.013289	18	135	844	13855	hair follicle development
10467	0.0014292	0.013645	218	2993	844	13855	gene expression
60351	0.0014567	0.013859	8	37	844	13855	cartilage development involved in endochondral bone morphogenesis
21889	0.0014567	0.013859	8	37	844	13855	olfactory bulb interneuron differentiation
1503	0.0014774	0.014027	35	338	844	13855	ossification
60911	0.0014893	0.014027	5	15	844	13855	cardiac cell fate commitment
72143	0.0014893	0.014027	5	15	844	13855	mesangial cell development
3057	0.0014893	0.014027	5	15	844	13855	regulation of the force of heart contraction by chemical signal
21830	0.0014893	0.014027	5	15	844	13855	interneuron migration from the subpallium to the cortex
32753	0.0014893	0.014027	5	15	844	13855	positive regulation of interleukin-4 production
10770	0.0015854	0.014903	9	46	844	13855	positive regulation of cell morphogenesis involved in differentiation
34504	0.0015877	0.014903	24	205	844	13855	protein localization in nucleus
42692	0.0015941	0.014903	49	521	844	13855	muscle cell differentiation
46637	0.0015957	0.014903	10	55	844	13855	regulation of alpha-beta T cell differentiation
7435	0.0015957	0.014903	10	55	844	13855	salivary gland morphogenesis
10464	0.0016061	0.014971	12	74	844	13855	regulation of mesenchymal cell proliferation
72017	0.0016111	0.014971	6	22	844	13855	distal tubule development
32673	0.0016111	0.014971	6	22	844	13855	regulation of interleukin-4 production
31099	0.0016325	0.015145	19	148	844	13855	regeneration
48545	0.0017326	0.016048	42	431	844	13855	response to steroid hormone stimulus
2053	0.0017434	0.016112	11	65	844	13855	positive regulation of mesenchymal cell proliferation
60445	0.0017482	0.016112	8	38	844	13855	branching involved in salivary gland morphogenesis
45879	0.0017482	0.016112	8	38	844	13855	negative regulation of smoothened signaling pathway
51592	0.0017672	0.01626	19	149	844	13855	response to calcium ion
22404	0.0017871	0.016313	18	138	844	13855	molting cycle process
22405	0.0017871	0.016313	18	138	844	13855	hair cycle process
60039	0.0017964	0.016313	7	30	844	13855	pericardium development
21707	0.0017964	0.016313	7	30	844	13855	cerebellar granule cell differentiation
21684	0.0017964	0.016313	7	30	844	13855	cerebellar granular layer formation
48636	0.0017964	0.016313	7	30	844	13855	positive regulation of muscle organ development
45844	0.0017964	0.016313	7	30	844	13855	positive regulation of striated muscle tissue development
32332	0.0017964	0.016313	7	30	844	13855	positive regulation of chondrocyte differentiation
48538	0.0018084	0.016396	12	75	844	13855	thymus development
43627	0.0018115	0.016397	24	207	844	13855	response to estrogen stimulus
21522	0.0018387	0.016617	10	56	844	13855	spinal cord motor neuron differentiation
1502	0.0018569	0.016754	9	47	844	13855	cartilage condensation
51272	0.0018859	0.016988	43	446	844	13855	positive regulation of cellular component movement
32387	0.0019393	0.017442	18	139	844	13855	negative regulation of intracellular transport
43473	0.0019453	0.017467	17	128	844	13855	pigmentation
30278	0.0019629	0.017597	30	281	844	13855	regulation of ossification
30166	0.0019794	0.017716	11	66	844	13855	proteoglycan biosynthetic process
43067	0.0020481	0.018021	119	1518	844	13855	regulation of programmed cell death
61146	0.0020528	0.018021	3	5	844	13855	Peyer's patch morphogenesis
60374	0.0020528	0.018021	3	5	844	13855	mast cell differentiation
72305	0.0020528	0.018021	3	5	844	13855	negative regulation of mesenchymal stem cell apoptosis involved in metanephric nephron morphogenesis
72304	0.0020528	0.018021	3	5	844	13855	regulation of mesenchymal stem cell apoptosis involved in metanephric nephron morphogenesis
72004	0.0020528	0.018021	3	5	844	13855	kidney field specification
3278	0.0020528	0.018021	3	5	844	13855	apoptosis involved in heart morphogenesis
3340	0.0020528	0.018021	3	5	844	13855	negative regulation of mesenchymal to epithelial transition involved in metanephros morphogenesis
39003	0.0020528	0.018021	3	5	844	13855	pronephric field specification
21648	0.0020528	0.018021	3	5	844	13855	vestibulocochlear nerve morphogenesis
21650	0.0020528	0.018021	3	5	844	13855	vestibulocochlear nerve formation
9214	0.0020586	0.018021	5	16	844	13855	cyclic nucleotide catabolic process
72007	0.0020586	0.018021	5	16	844	13855	mesangial cell differentiation
30917	0.0020586	0.018021	5	16	844	13855	midbrain-hindbrain boundary development
60413	0.0020688	0.018053	6	23	844	13855	atrial septum morphogenesis
48703	0.0020688	0.018053	6	23	844	13855	embryonic viscerocranium morphogenesis
21511	0.002084	0.018158	8	39	844	13855	spinal cord patterning
35050	0.0021024	0.01829	16	118	844	13855	embryonic heart tube development
55088	0.0021169	0.018387	17	129	844	13855	lipid homeostasis
72180	0.0021348	0.018485	4	10	844	13855	mesonephric duct morphogenesis
46785	0.0021348	0.018485	4	10	844	13855	microtubule polymerization
48745	0.0021643	0.018711	9	48	844	13855	smooth muscle tissue development
1710	0.0022002	0.018905	7	31	844	13855	mesodermal cell fate commitment
10463	0.0022002	0.018905	7	31	844	13855	mesenchymal cell proliferation
3148	0.0022002	0.018905	7	31	844	13855	outflow tract septum morphogenesis
30819	0.0022002	0.018905	7	31	844	13855	positive regulation of cAMP biosynthetic process
48738	0.0022344	0.019152	29	271	844	13855	cardiac muscle tissue development
21799	0.0022408	0.019152	11	67	844	13855	cerebral cortex radially oriented cell migration
10171	0.0022427	0.019152	13	87	844	13855	body morphogenesis
51963	0.0022427	0.019152	13	87	844	13855	regulation of synaptogenesis
21795	0.0022521	0.019203	15	108	844	13855	cerebral cortex cell migration
45778	0.002276	0.019324	12	77	844	13855	positive regulation of ossification
42633	0.0022767	0.019324	18	141	844	13855	hair cycle
42303	0.0022767	0.019324	18	141	844	13855	molting cycle
31333	0.0024041	0.020375	19	153	844	13855	negative regulation of protein complex assembly
50673	0.0024143	0.020399	10	58	844	13855	epithelial cell proliferation
48640	0.0024143	0.020399	10	58	844	13855	negative regulation of developmental growth
21895	0.0024685	0.020825	8	40	844	13855	cerebral cortex neuron differentiation
60443	0.0024884	0.02093	13	88	844	13855	mammary gland morphogenesis
3382	0.0024884	0.02093	13	88	844	13855	epithelial cell morphogenesis
10941	0.0025099	0.021056	123	1586	844	13855	regulation of cell death
30901	0.0025108	0.021056	9	49	844	13855	midbrain development
60579	0.0026181	0.021792	6	24	844	13855	ventral spinal cord interneuron fate commitment
3215	0.0026181	0.021792	6	24	844	13855	cardiac right ventricle morphogenesis
48935	0.0026181	0.021792	6	24	844	13855	peripheral nervous system neuron development
48934	0.0026181	0.021792	6	24	844	13855	peripheral nervous system neuron differentiation
48485	0.0026181	0.021792	6	24	844	13855	sympathetic nervous system development
51155	0.0026706	0.022163	7	32	844	13855	positive regulation of striated muscle cell differentiation
21683	0.0026706	0.022163	7	32	844	13855	cerebellar granular layer morphogenesis
7626	0.0026771	0.022183	54	602	844	13855	locomotory behavior
3208	0.0027095	0.022418	17	132	844	13855	cardiac ventricle morphogenesis
21697	0.0027518	0.022735	10	59	844	13855	cerebellar cortex formation
60707	0.0027716	0.022831	5	17	844	13855	trophoblast giant cell differentiation
48643	0.0027716	0.022831	5	17	844	13855	positive regulation of skeletal muscle tissue development
60840	0.0028378	0.023342	12	79	844	13855	artery development
60323	0.0028475	0.023387	11	69	844	13855	head morphogenesis
9725	0.002899	0.023775	79	953	844	13855	response to hormone stimulus
21904	0.0029063	0.0238	8	41	844	13855	dorsal/ventral neural tube patterning
71310	0.0029315	0.023972	106	1343	844	13855	cellular response to organic substance
23046	0.002969	0.024243	240	3378	844	13855	signaling process
3143	0.003046	0.024798	13	90	844	13855	embryonic heart tube morphogenesis
42632	0.003046	0.024798	13	90	844	13855	cholesterol homeostasis
32768	0.003126	0.025376	10	60	844	13855	regulation of monooxygenase activity
7431	0.003126	0.025376	10	60	844	13855	salivary gland development
33189	0.0031503	0.025536	21	180	844	13855	response to vitamin A
55007	0.0031766	0.025712	17	134	844	13855	cardiac muscle cell differentiation
61032	0.0031941	0.025779	4	11	844	13855	visceral serous pericardium development
72050	0.0031941	0.025779	4	11	844	13855	S-shaped body morphogenesis
60900	0.00327	0.026316	6	25	844	13855	embryonic camera-type eye formation
2320	0.00327	0.026316	6	25	844	13855	lymphoid progenitor cell differentiation
51224	0.0033107	0.026605	20	169	844	13855	negative regulation of protein transport
48709	0.0033607	0.026929	13	91	844	13855	oligodendrocyte differentiation
55092	0.0033607	0.026929	13	91	844	13855	sterol homeostasis
1764	0.0033656	0.02693	21	181	844	13855	neuron migration
6807	0.0036093	0.028838	297	4288	844	13855	nitrogen compound metabolic process
43587	0.0036475	0.028873	5	18	844	13855	tongue morphogenesis
2294	0.0036475	0.028873	5	18	844	13855	CD4-positive, alpha-beta T cell differentiation involved in immune response
3309	0.0036475	0.028873	5	18	844	13855	pancreatic B cell differentiation
3188	0.0036475	0.028873	5	18	844	13855	heart valve formation
34219	0.0036475	0.028873	5	18	844	13855	carbohydrate transmembrane transport
42093	0.0036475	0.028873	5	18	844	13855	T-helper cell differentiation
48742	0.0037014	0.028873	13	92	844	13855	regulation of skeletal muscle fiber development
60965	0.0037067	0.028873	2	2	844	13855	negative regulation of gene silencing by miRNA
60967	0.0037067	0.028873	2	2	844	13855	negative regulation of gene silencing by RNA
60149	0.0037067	0.028873	2	2	844	13855	negative regulation of posttranscriptional gene silencing
19518	0.0037067	0.028873	2	2	844	13855	threonine catabolic process to glycine
10899	0.0037067	0.028873	2	2	844	13855	regulation of phosphatidylcholine catabolic process
32802	0.0037067	0.028873	2	2	844	13855	low-density lipoprotein receptor catabolic process
72264	0.0037067	0.028873	2	2	844	13855	metanephric glomerular endothelium development
3144	0.0037067	0.028873	2	2	844	13855	embryonic heart tube formation
21547	0.0037067	0.028873	2	2	844	13855	midbrain-hindbrain boundary initiation
21501	0.0037067	0.028873	2	2	844	13855	prechordal plate formation
46154	0.0037067	0.028873	2	2	844	13855	rhodopsin metabolic process
8283	0.0037758	0.02937	71	849	844	13855	cell proliferation
31670	0.0038233	0.029698	15	114	844	13855	cellular response to nutrient
33044	0.0038333	0.029698	21	183	844	13855	regulation of chromosome organization
32268	0.0038347	0.029698	116	1502	844	13855	regulation of cellular protein metabolic process
21783	0.0038391	0.029698	7	34	844	13855	preganglionic parasympathetic nervous system development
35566	0.0039198	0.029907	3	6	844	13855	regulation of metanephros size
9786	0.0039198	0.029907	3	6	844	13855	regulation of asymmetric cell division
60375	0.0039198	0.029907	3	6	844	13855	regulation of mast cell differentiation
10138	0.0039198	0.029907	3	6	844	13855	pyrimidine ribonucleotide salvage
44206	0.0039198	0.029907	3	6	844	13855	UMP salvage
3273	0.0039198	0.029907	3	6	844	13855	cell migration involved in endocardial cushion formation
3404	0.0039198	0.029907	3	6	844	13855	optic vesicle morphogenesis
48550	0.0039198	0.029907	3	6	844	13855	negative regulation of pinocytosis
6564	0.0039198	0.029907	3	6	844	13855	L-serine biosynthetic process
32262	0.0039198	0.029907	3	6	844	13855	pyrimidine nucleotide salvage
70887	0.0039302	0.029946	141	1876	844	13855	cellular response to chemical stimulus
7584	0.0039579	0.030116	32	320	844	13855	response to nutrient
50770	0.0039666	0.03014	25	232	844	13855	regulation of axonogenesis
31214	0.0039989	0.030345	11	72	844	13855	biomineral formation
2029	0.0040356	0.030499	6	26	844	13855	desensitization of G-protein coupled receptor protein signaling pathway
22401	0.0040356	0.030499	6	26	844	13855	negative adaptation of signaling pathway
31063	0.0040356	0.030499	6	26	844	13855	regulation of histone deacetylation
31668	0.0040584	0.03063	30	295	844	13855	cellular response to extracellular stimulus
71300	0.0040695	0.030631	13	93	844	13855	cellular response to retinoic acid
71299	0.0040695	0.030631	13	93	844	13855	cellular response to vitamin A
1947	0.0042986	0.032312	12	83	844	13855	heart looping
35282	0.0043118	0.032367	17	138	844	13855	segmentation
65008	0.0043909	0.032917	257	3670	844	13855	regulation of biological quality
9612	0.004434	0.033156	25	234	844	13855	response to mechanical stimulus
1570	0.0044346	0.033156	16	127	844	13855	vasculogenesis
51899	0.0044966	0.033459	10	63	844	13855	membrane depolarization
32649	0.0044966	0.033459	10	63	844	13855	regulation of interferon-gamma production
1706	0.0045516	0.033459	7	35	844	13855	endoderm formation
3203	0.0045516	0.033459	7	35	844	13855	endocardial cushion morphogenesis
21513	0.0045516	0.033459	7	35	844	13855	spinal cord dorsal/ventral patterning
48873	0.0045516	0.033459	7	35	844	13855	homeostasis of number of cells within a tissue
60539	0.0045621	0.033459	4	12	844	13855	diaphragm development
9448	0.0045621	0.033459	4	12	844	13855	gamma-aminobutyric acid metabolic process
72239	0.0045621	0.033459	4	12	844	13855	metanephric glomerulus vasculature development
72235	0.0045621	0.033459	4	12	844	13855	metanephric distal tubule development
21960	0.0045621	0.033459	4	12	844	13855	anterior commissure morphogenesis
21603	0.0045621	0.033459	4	12	844	13855	cranial nerve formation
30208	0.0045621	0.033459	4	12	844	13855	dermatan sulfate biosynthetic process
45647	0.0045621	0.033459	4	12	844	13855	negative regulation of erythrocyte differentiation
2065	0.0045889	0.033459	8	44	844	13855	columnar/cuboidal epithelial cell differentiation
2063	0.0045889	0.033459	8	44	844	13855	chondrocyte development
46638	0.0045889	0.033459	8	44	844	13855	positive regulation of alpha-beta T cell differentiation
30804	0.0045889	0.033459	8	44	844	13855	positive regulation of cyclic nucleotide biosynthetic process
30810	0.0045889	0.033459	8	44	844	13855	positive regulation of nucleotide biosynthetic process
70848	0.0046184	0.03363	20	174	844	13855	response to growth factor stimulus
8285	0.004663	0.03391	68	814	844	13855	negative regulation of cell proliferation
61003	0.0047054	0.034041	5	19	844	13855	positive regulation of dendritic spine morphogenesis
90009	0.0047054	0.034041	5	19	844	13855	primitive streak formation
72173	0.0047054	0.034041	5	19	844	13855	metanephric tubule morphogenesis
72170	0.0047054	0.034041	5	19	844	13855	metanephric tubule development
42060	0.0047972	0.034661	68	815	844	13855	wound healing
2088	0.0048935	0.035271	15	117	844	13855	lens development in camera-type eye
60425	0.0048943	0.035271	13	95	844	13855	lung morphogenesis
3214	0.0049259	0.035271	6	27	844	13855	cardiac left ventricle morphogenesis
21843	0.0049259	0.035271	6	27	844	13855	substrate-independent telencephalic tangential interneuron migration
21826	0.0049259	0.035271	6	27	844	13855	substrate-independent telencephalic tangential migration
6541	0.0049259	0.035271	6	27	844	13855	glutamine metabolic process
32331	0.0049259	0.035271	6	27	844	13855	negative regulation of chondrocyte differentiation
46634	0.0049535	0.035423	11	74	844	13855	regulation of alpha-beta T cell activation
51241	0.0050332	0.035913	44	484	844	13855	negative regulation of multicellular organismal process
42981	0.0050349	0.035913	115	1500	844	13855	regulation of apoptosis
60350	0.0052269	0.037235	12	85	844	13855	endochondral bone morphogenesis
2576	0.0053	0.037708	15	118	844	13855	platelet degranulation
1934	0.0053467	0.037889	37	392	844	13855	positive regulation of protein amino acid phosphorylation
30183	0.0053543	0.037889	13	96	844	13855	B cell differentiation
35088	0.0053594	0.037889	7	36	844	13855	establishment or maintenance of apical/basal cell polarity
46058	0.0053594	0.037889	7	36	844	13855	cAMP metabolic process
30816	0.0053594	0.037889	7	36	844	13855	positive regulation of cAMP metabolic process
31056	0.0055713	0.039337	16	130	844	13855	regulation of histone modification
60078	0.0056463	0.039817	10	65	844	13855	regulation of postsynaptic membrane potential
44087	0.0058162	0.040963	56	653	844	13855	regulation of cellular component biogenesis
60008	0.0059524	0.041741	6	28	844	13855	Sertoli cell differentiation
72012	0.0059524	0.041741	6	28	844	13855	glomerulus vasculature development
7029	0.0059524	0.041741	6	28	844	13855	endoplasmic reticulum organization
44091	0.0059641	0.041741	5	20	844	13855	membrane biogenesis
3417	0.0059641	0.041741	5	20	844	13855	growth plate cartilage development
51246	0.006036	0.042192	126	1673	844	13855	regulation of protein metabolic process
3407	0.0060801	0.042447	11	76	844	13855	neural retina development
61196	0.0062755	0.043396	4	13	844	13855	fungiform papilla development
60684	0.0062755	0.043396	4	13	844	13855	epithelial-mesenchymal cell signaling
60215	0.0062755	0.043396	4	13	844	13855	primitive hemopoiesis
71071	0.0062755	0.043396	4	13	844	13855	regulation of phospholipid biosynthetic process
72282	0.0062755	0.043396	4	13	844	13855	metanephric nephron tubule morphogenesis
72144	0.0062755	0.043396	4	13	844	13855	glomerular mesangial cell development
71709	0.0062755	0.043396	4	13	844	13855	membrane assembly
50808	0.0062794	0.043396	21	191	844	13855	synapse organization
45995	0.006286	0.043396	18	155	844	13855	regulation of embryonic development
2762	0.0063011	0.043447	10	66	844	13855	negative regulation of myeloid leukocyte differentiation
45981	0.0063342	0.043567	9	56	844	13855	positive regulation of nucleotide metabolic process
30801	0.0063342	0.043567	9	56	844	13855	positive regulation of cyclic nucleotide metabolic process
51247	0.0065402	0.044198	71	869	844	13855	positive regulation of protein metabolic process
61034	0.0065502	0.044198	3	7	844	13855	olfactory bulb mitral cell layer development
61074	0.0065502	0.044198	3	7	844	13855	regulation of neural retina development
60486	0.0065502	0.044198	3	7	844	13855	Clara cell differentiation
70885	0.0065502	0.044198	3	7	844	13855	negative regulation of calcineurin-NFAT signaling pathway
72216	0.0065502	0.044198	3	7	844	13855	positive regulation of metanephros development
72300	0.0065502	0.044198	3	7	844	13855	positive regulation of metanephric glomerulus development
51138	0.0065502	0.044198	3	7	844	13855	positive regulation of NK T cell differentiation
51136	0.0065502	0.044198	3	7	844	13855	regulation of NK T cell differentiation
3219	0.0065502	0.044198	3	7	844	13855	cardiac right ventricle formation
3164	0.0065502	0.044198	3	7	844	13855	His-Purkinje system development
3166	0.0065502	0.044198	3	7	844	13855	bundle of His development
21633	0.0065502	0.044198	3	7	844	13855	optic nerve structural organization
21590	0.0065502	0.044198	3	7	844	13855	cerebellum maturation
48743	0.0065502	0.044198	3	7	844	13855	positive regulation of skeletal muscle fiber development
10035	0.0065525	0.044198	48	546	844	13855	response to inorganic substance
10647	0.0065798	0.044328	103	1335	844	13855	positive regulation of cell communication
10810	0.0067971	0.045657	23	217	844	13855	regulation of cell-substrate adhesion
46649	0.0068004	0.045657	37	398	844	13855	lymphocyte activation
23060	0.0068022	0.045657	235	3355	844	13855	signal transmission
33157	0.0068098	0.045657	32	332	844	13855	regulation of intracellular protein transport
42475	0.0069112	0.046269	12	88	844	13855	odontogenesis of dentine-containing tooth
6029	0.0069335	0.046269	16	133	844	13855	proteoglycan metabolic process
51647	0.0069341	0.046269	8	47	844	13855	nucleus localization
32663	0.0069341	0.046269	8	47	844	13855	regulation of interleukin-2 production
21766	0.0069451	0.046287	13	99	844	13855	hippocampus development
33273	0.006991	0.046537	24	230	844	13855	response to vitamin
60349	0.0070889	0.047129	17	145	844	13855	bone morphogenesis
60977	0.0071262	0.047129	9	57	844	13855	coronary vasculature morphogenesis
10719	0.0071263	0.047129	6	29	844	13855	negative regulation of epithelial to mesenchymal transition
3283	0.0071263	0.047129	6	29	844	13855	atrial septum development
23058	0.0071263	0.047129	6	29	844	13855	adaptation of signaling pathway
32956	0.0071306	0.047129	31	320	844	13855	regulation of actin cytoskeleton organization
30510	0.0072074	0.047525	15	122	844	13855	regulation of BMP signaling pathway
21782	0.0072074	0.047525	15	122	844	13855	glial cell development
2286	0.0072911	0.047963	7	38	844	13855	T cell activation involved in immune response
48486	0.0072911	0.047963	7	38	844	13855	parasympathetic nervous system development
42445	0.00734	0.048228	22	206	844	13855	hormone metabolic process
60982	0.0074421	0.048769	5	21	844	13855	coronary artery morphogenesis
71425	0.0074421	0.048769	5	21	844	13855	hemopoietic stem cell proliferation
7601	0.0074485	0.048769	29	295	844	13855	visual perception
60042	0.0075588	0.049433	12	89	844	13855	retina morphogenesis in camera-type eye
42113	0.0076431	0.049926	18	158	844	13855	B cell activation

## Sheet: Table S2
Table S2: GO enrichment analysis for the set of genes with brain hypermethylated promoter CGIs
GO-ID	p-value	corr p-value	x	n	X	N	Description
45165	1.7e-21	9.34e-18	66	361	665	13855	cell fate commitment
9790	1.75e-20	4.79e-17	148	1427	665	13855	embryonic development
9887	2.63e-19	4.81e-16	152	1528	665	13855	organ morphogenesis
48513	4.25e-19	5.82e-16	293	3919	665	13855	organ development
48568	9.46e-18	1.04e-14	82	610	665	13855	embryonic organ development
9792	2.02e-17	1.85e-14	107	944	665	13855	embryonic development ending in birth or egg hatching
43009	1.01e-16	7.92e-14	104	924	665	13855	chordate embryonic development
48731	1.22e-15	8.38e-13	339	5019	665	13855	system development
9888	1.52e-15	8.6e-13	163	1854	665	13855	tissue development
48729	1.57e-15	8.6e-13	93	810	665	13855	tissue morphogenesis
7275	2.04e-15	1.02e-12	363	5513	665	13855	multicellular organismal development
9653	2.23e-15	1.02e-12	232	3032	665	13855	anatomical structure morphogenesis
48598	4.05e-15	1.68e-12	94	836	665	13855	embryonic morphogenesis
7389	4.28e-15	1.68e-12	77	612	665	13855	pattern specification process
9891	1.09e-14	3.98e-12	161	1862	665	13855	positive regulation of biosynthetic process
3002	1.99e-14	6.81e-12	64	467	665	13855	regionalization
31328	2.19e-14	7.07e-12	158	1828	665	13855	positive regulation of cellular biosynthetic process
60429	2.58e-14	7.4e-12	105	1017	665	13855	epithelium development
45944	2.65e-14	7.4e-12	113	1134	665	13855	positive regulation of transcription from RNA polymerase II promoter
48732	2.7e-14	7.4e-12	62	446	665	13855	gland development
6366	3.59e-14	9.39e-12	102	979	665	13855	transcription from RNA polymerase II promoter
32501	4.54e-14	1.13e-11	421	6817	665	13855	multicellular organismal process
35270	1.85e-13	4.4e-11	38	199	665	13855	endocrine system development
122	2.21e-13	5.05e-11	90	836	665	13855	negative regulation of transcription from RNA polymerase II promoter
6357	4.73e-13	1.03e-10	151	1780	665	13855	regulation of transcription from RNA polymerase II promoter
45893	4.9e-13	1.03e-10	134	1508	665	13855	positive regulation of transcription, DNA-dependent
48762	6.54e-13	1.33e-10	40	227	665	13855	mesenchymal cell differentiation
48856	8.94e-13	1.71e-10	352	5494	665	13855	anatomical structure development
51173	9.06e-13	1.71e-10	150	1778	665	13855	positive regulation of nitrogen compound metabolic process
51094	1.07e-12	1.96e-10	115	1228	665	13855	positive regulation of developmental process
48663	1.58e-12	2.8e-10	27	111	665	13855	neuron fate commitment
60485	1.66e-12	2.84e-10	44	276	665	13855	mesenchyme development
45941	1.75e-12	2.9e-10	134	1534	665	13855	positive regulation of transcription
45935	2.47e-12	3.87e-10	146	1735	665	13855	positive regulation of nucleobase, nucleoside, nucleotide and nucleic acid metabolic process
48646	2.47e-12	3.87e-10	108	1137	665	13855	anatomical structure formation involved in morphogenesis
32502	2.77e-12	4.22e-10	374	5982	665	13855	developmental process
48562	3.91e-12	5.8e-10	56	423	665	13855	embryonic organ morphogenesis
45892	4.44e-12	6.41e-10	110	1178	665	13855	negative regulation of transcription, DNA-dependent
51254	8.5e-12	1.2e-09	136	1600	665	13855	positive regulation of RNA metabolic process
16481	9.88e-12	1.35e-09	110	1193	665	13855	negative regulation of transcription
51253	1.05e-11	1.41e-09	112	1225	665	13855	negative regulation of RNA metabolic process
51239	1.15e-11	1.5e-09	217	2999	665	13855	regulation of multicellular organismal process
10557	1.32e-11	1.68e-09	143	1724	665	13855	positive regulation of macromolecule biosynthetic process
10628	1.7e-11	2.12e-09	141	1697	665	13855	positive regulation of gene expression
7423	3.03e-11	3.69e-09	83	811	665	13855	sensory organ development
1708	3.44e-11	4.1e-09	25	108	665	13855	cell fate specification
45595	3.98e-11	4.65e-09	148	1833	665	13855	regulation of cell differentiation
50793	4.75e-11	5.43e-09	185	2471	665	13855	regulation of developmental process
42127	5.71e-11	6.39e-09	140	1709	665	13855	regulation of cell proliferation
35295	6.39e-11	7.01e-09	85	852	665	13855	tube development
6351	9.68e-11	1.04e-08	148	1855	665	13855	transcription, DNA-dependent
7417	1.01e-10	1.07e-08	113	1286	665	13855	central nervous system development
32774	1.18e-10	1.22e-08	148	1860	665	13855	RNA biosynthetic process
6355	1.5e-10	1.53e-08	200	2771	665	13855	regulation of transcription, DNA-dependent
48608	1.66e-10	1.65e-08	48	364	665	13855	reproductive structure development
35239	1.72e-10	1.69e-08	68	626	665	13855	tube morphogenesis
7507	1.77e-10	1.69e-08	77	753	665	13855	heart development
45449	1.79e-10	1.69e-08	212	2993	665	13855	regulation of transcription
10558	1.82e-10	1.69e-08	119	1394	665	13855	negative regulation of macromolecule biosynthetic process
30154	2.41e-10	2.21e-08	262	3933	665	13855	cell differentiation
14031	3.71e-10	3.34e-08	33	199	665	13855	mesenchymal cell development
2009	7.11e-10	6.29e-08	65	605	665	13855	morphogenesis of an epithelium
31327	7.31e-10	6.36e-08	121	1458	665	13855	negative regulation of cellular biosynthetic process
9890	7.85e-10	6.73e-08	122	1476	665	13855	negative regulation of biosynthetic process
51172	8.01e-10	6.76e-08	115	1363	665	13855	negative regulation of nitrogen compound metabolic process
6350	8.92e-10	7.42e-08	150	1947	665	13855	transcription
45934	9.21e-10	7.54e-08	113	1334	665	13855	negative regulation of nucleobase, nucleoside, nucleotide and nucleic acid metabolic process
51252	1.05e-09	8.49e-08	204	2905	665	13855	regulation of RNA metabolic process
3006	1.22e-09	9.66e-08	67	641	665	13855	reproductive developmental process
10629	1.28e-09	1.01e-07	116	1390	665	13855	negative regulation of gene expression
48869	2.29e-09	1.77e-07	267	4112	665	13855	cellular developmental process
1709	2.36e-09	1.79e-07	20	85	665	13855	cell fate determination
6928	3.73e-09	2.8e-07	120	1481	665	13855	cellular component movement
48522	5.55e-09	4.12e-07	287	4535	665	13855	positive regulation of cellular process
30855	5.8e-09	4.24e-07	57	525	665	13855	epithelial cell differentiation
31326	8.43e-09	6.09e-07	242	3685	665	13855	regulation of cellular biosynthetic process
7399	9.47e-09	6.74e-07	198	2870	665	13855	nervous system development
8284	1.01e-08	7.08e-07	86	960	665	13855	positive regulation of cell proliferation
10468	1.15e-08	7.98e-07	246	3773	665	13855	regulation of gene expression
48518	1.2e-08	8.21e-07	310	5021	665	13855	positive regulation of biological process
51674	1.37e-08	9.14e-07	92	1060	665	13855	localization of cell
48870	1.37e-08	9.14e-07	92	1060	665	13855	cell motility
21510	1.48e-08	9.8e-07	25	142	665	13855	spinal cord development
9889	1.73e-08	1.13e-06	243	3732	665	13855	regulation of biosynthetic process
40011	2.39e-08	1.54e-06	99	1184	665	13855	locomotion
60562	2.46e-08	1.57e-06	48	423	665	13855	epithelial tube morphogenesis
45597	2.61e-08	1.65e-06	80	887	665	13855	positive regulation of cell differentiation
9952	3.01e-08	1.87e-06	37	284	665	13855	anterior/posterior pattern formation
48665	3.18e-08	1.96e-06	14	48	665	13855	neuron fate specification
10556	3.47e-08	2.12e-06	224	3400	665	13855	regulation of macromolecule biosynthetic process
31325	3.71e-08	2.23e-06	175	2500	665	13855	positive regulation of cellular metabolic process
1704	4.02e-08	2.4e-06	25	149	665	13855	formation of primary germ layer
8406	5.05e-08	2.98e-06	35	265	665	13855	gonad development
42471	5.56e-08	3.24e-06	32	230	665	13855	ear morphogenesis
43586	5.86e-08	3.38e-06	12	36	665	13855	tongue development
7548	7.93e-08	4.53e-06	43	372	665	13855	sex differentiation
43583	8.8e-08	4.98e-06	45	400	665	13855	ear development
30878	1.01e-07	5.59e-06	11	31	665	13855	thyroid gland development
9893	1.03e-07	5.59e-06	186	2736	665	13855	positive regulation of metabolic process
21978	1.03e-07	5.59e-06	10	25	665	13855	telencephalon regionalization
48468	1.03e-07	5.59e-06	160	2266	665	13855	cell development
48706	1.06e-07	5.67e-06	29	201	665	13855	embryonic skeletal system development
21953	1.16e-07	6.17e-06	37	299	665	13855	central nervous system neuron differentiation
1701	1.17e-07	6.18e-06	55	543	665	13855	in utero embryonic development
61138	1.22e-07	6.39e-06	36	287	665	13855	morphogenesis of a branching epithelium
21983	1.25e-07	6.48e-06	17	78	665	13855	pituitary gland development
61061	1.39e-07	7.15e-06	71	783	665	13855	muscle structure development
45596	1.44e-07	7.29e-06	68	738	665	13855	negative regulation of cell differentiation
45137	1.77e-07	8.93e-06	37	304	665	13855	development of primary sexual characteristics
21536	1.81e-07	9.02e-06	29	206	665	13855	diencephalon development
1707	2.71e-07	1.34e-05	21	121	665	13855	mesoderm formation
48704	2.77e-07	1.35e-05	24	153	665	13855	embryonic skeletal system morphogenesis
48705	2.89e-07	1.4e-05	39	336	665	13855	skeletal system morphogenesis
3008	2.9e-07	1.4e-05	159	2284	665	13855	system process
16477	3.39e-07	1.62e-05	82	974	665	13855	cell migration
21871	3.97e-07	1.88e-05	12	42	665	13855	forebrain regionalization
3205	4.02e-07	1.88e-05	31	238	665	13855	cardiac chamber development
30182	4.19e-07	1.95e-05	115	1525	665	13855	neuron differentiation
60415	4.41e-07	2.03e-05	22	135	665	13855	muscle tissue morphogenesis
21515	4.66e-07	2.13e-05	17	85	665	13855	cell differentiation in spinal cord
7420	4.91e-07	2.23e-05	85	1031	665	13855	brain development
8217	5.11e-07	2.3e-05	32	253	665	13855	regulation of blood pressure
30900	5.94e-07	2.65e-05	60	645	665	13855	forebrain development
35113	6.1e-07	2.68e-05	29	218	665	13855	embryonic appendage morphogenesis
30326	6.1e-07	2.68e-05	29	218	665	13855	embryonic limb morphogenesis
9953	6.51e-07	2.83e-05	22	138	665	13855	dorsal/ventral pattern formation
55123	6.72e-07	2.89e-05	29	219	665	13855	digestive system development
7610	6.78e-07	2.89e-05	89	1104	665	13855	behavior
3007	6.79e-07	2.89e-05	42	388	665	13855	heart morphogenesis
51240	6.88e-07	2.9e-05	77	911	665	13855	positive regulation of multicellular organismal process
1655	7.01e-07	2.93e-05	45	430	665	13855	urogenital system development
48332	7.17e-07	2.98e-05	21	128	665	13855	mesoderm morphogenesis
35148	7.4e-07	3.05e-05	29	220	665	13855	tube formation
31324	8.68e-07	3.55e-05	135	1895	665	13855	negative regulation of cellular metabolic process
1763	8.88e-07	3.61e-05	39	351	665	13855	morphogenesis of a branching structure
51171	9.58e-07	3.86e-05	251	4058	665	13855	regulation of nitrogen compound metabolic process
1501	9.78e-07	3.91e-05	69	793	665	13855	skeletal system development
48483	1.01e-06	4.02e-05	16	80	665	13855	autonomic nervous system development
7517	1.16e-06	4.57e-05	55	583	665	13855	muscle organ development
10647	1.18e-06	4.62e-05	102	1335	665	13855	positive regulation of cell communication
21892	1.27e-06	4.96e-05	8	19	665	13855	cerebral cortex GABAergic interneuron differentiation
10605	1.38e-06	5.31e-05	138	1964	665	13855	negative regulation of macromolecule metabolic process
60173	1.44e-06	5.5e-05	34	291	665	13855	limb development
48736	1.44e-06	5.5e-05	34	291	665	13855	appendage development
35107	1.53e-06	5.76e-05	31	253	665	13855	appendage morphogenesis
35108	1.53e-06	5.76e-05	31	253	665	13855	limb morphogenesis
3073	1.73e-06	6.47e-05	22	146	665	13855	regulation of systemic arterial blood pressure
50896	1.79e-06	6.62e-05	325	5560	665	13855	response to stimulus
3206	1.81e-06	6.62e-05	27	205	665	13855	cardiac chamber morphogenesis
7498	1.81e-06	6.62e-05	25	181	665	13855	mesoderm development
21895	1.85e-06	6.73e-05	11	40	665	13855	cerebral cortex neuron differentiation
19229	2.05e-06	7.4e-05	17	94	665	13855	regulation of vasoconstriction
7369	2.18e-06	7.83e-05	27	207	665	13855	gastrulation
43010	2.33e-06	8.3e-05	44	435	665	13855	camera-type eye development
1817	2.43e-06	8.6e-05	49	508	665	13855	regulation of cytokine production
35468	2.81e-06	9.88e-05	89	1142	665	13855	positive regulation of signaling pathway
48514	3.12e-06	0.000109	52	557	665	13855	blood vessel morphogenesis
48565	3.26e-06	0.000113	26	199	665	13855	digestive tract development
1568	3.31e-06	0.000114	58	649	665	13855	blood vessel development
31128	3.35e-06	0.000115	13	59	665	13855	developmental induction
42472	3.58e-06	0.000122	26	200	665	13855	inner ear morphogenesis
10604	3.68e-06	0.000124	166	2508	665	13855	positive regulation of macromolecule metabolic process
60993	3.79e-06	0.000128	16	88	665	13855	kidney morphogenesis
60537	4e-06	0.000133	46	473	665	13855	muscle tissue development
60323	4e-06	0.000133	14	69	665	13855	head morphogenesis
21915	4.42e-06	0.000146	31	266	665	13855	neural tube development
3208	4.67e-06	0.000154	20	132	665	13855	cardiac ventricle morphogenesis
72175	4.72e-06	0.000154	26	203	665	13855	epithelial tube formation
45168	4.97e-06	0.000161	13	61	665	13855	cell-cell signaling involved in cell fate commitment
60037	5.4e-06	0.000174	9	29	665	13855	pharyngeal system development
46620	5.89e-06	0.000189	22	157	665	13855	regulation of organ growth
19219	6.12e-06	0.000195	242	3973	665	13855	regulation of nucleobase, nucleoside, nucleotide and nucleic acid metabolic process
40008	6.2e-06	0.000196	71	868	665	13855	regulation of growth
42698	6.81e-06	0.000215	19	124	665	13855	ovulation cycle
42221	6.98e-06	0.000219	196	3096	665	13855	response to chemical stimulus
22414	7.34e-06	0.000229	103	1408	665	13855	reproductive process
10646	7.6e-06	0.000235	195	3081	665	13855	regulation of cell communication
1944	7.67e-06	0.000237	58	667	665	13855	vasculature development
1525	7.87e-06	0.000241	40	398	665	13855	angiogenesis
35136	8e-06	0.000244	14	73	665	13855	forelimb morphogenesis
1654	8.19e-06	0.000247	46	486	665	13855	eye development
50890	8.22e-06	0.000247	79	1006	665	13855	cognition
71310	8.25e-06	0.000247	99	1343	665	13855	cellular response to organic substance
60541	8.62e-06	0.000256	37	357	665	13855	respiratory system development
8585	8.64e-06	0.000256	19	126	665	13855	female gonad development
904	9.03e-06	0.000266	83	1075	665	13855	cell morphogenesis involved in differentiation
21545	9.55e-06	0.00028	15	84	665	13855	cranial nerve development
22008	1.04e-05	0.000304	144	2148	665	13855	neurogenesis
21879	1.11e-05	0.000322	14	75	665	13855	forebrain neuron differentiation
1837	1.12e-05	0.000323	18	117	665	13855	epithelial to mesenchymal transition
3	1.19e-05	0.000343	103	1424	665	13855	reproduction
21780	1.25e-05	0.000352	5	8	665	13855	glial cell fate specification
21778	1.25e-05	0.000352	5	8	665	13855	oligodendrocyte cell fate specification
21779	1.25e-05	0.000352	5	8	665	13855	oligodendrocyte cell fate commitment
48745	1.27e-05	0.000358	11	48	665	13855	smooth muscle tissue development
48754	1.3e-05	0.000364	32	294	665	13855	branching morphogenesis of a tube
72001	1.34e-05	0.000372	37	364	665	13855	renal system development
21537	1.4e-05	0.000388	38	379	665	13855	telencephalon development
8015	1.43e-05	0.000394	43	452	665	13855	blood circulation
42476	1.44e-05	0.000394	20	142	665	13855	odontogenesis
9892	1.45e-05	0.000396	142	2125	665	13855	negative regulation of metabolic process
60021	1.46e-05	0.000398	21	154	665	13855	palate development
902	1.48e-05	0.000399	99	1362	665	13855	cell morphogenesis
10171	1.49e-05	0.000399	15	87	665	13855	body morphogenesis
3013	1.51e-05	0.000404	43	453	665	13855	circulatory system process
21894	1.54e-05	0.000405	6	13	665	13855	cerebral cortex GABAergic interneuron development
21853	1.54e-05	0.000405	6	13	665	13855	cerebral cortex GABAergic interneuron migration
21796	1.54e-05	0.000405	6	13	665	13855	cerebral cortex regionalization
51093	1.58e-05	0.000414	73	925	665	13855	negative regulation of developmental process
60322	1.59e-05	0.000415	16	98	665	13855	head development
22612	1.72e-05	0.000447	23	180	665	13855	gland morphogenesis
46545	1.77e-05	0.000458	20	144	665	13855	development of primary female sexual characteristics
16202	1.85e-05	0.000475	25	206	665	13855	regulation of striated muscle tissue development
1838	1.88e-05	0.000482	23	181	665	13855	embryonic epithelial tube formation
21984	1.95e-05	0.000498	8	26	665	13855	adenohypophysis development
14032	1.97e-05	0.0005	15	89	665	13855	neural crest cell development
48634	2.01e-05	0.000507	25	207	665	13855	regulation of muscle organ development
72210	2.05e-05	0.000517	13	69	665	13855	metanephric nephron development
46660	2.18e-05	0.000545	21	158	665	13855	female sex differentiation
50678	2.23e-05	0.000557	29	261	665	13855	regulation of epithelial cell proliferation
48519	2.27e-05	0.000562	258	4356	665	13855	negative regulation of biological process
1892	2.36e-05	0.000584	19	135	665	13855	embryonic placenta development
60324	2.39e-05	0.000586	14	80	665	13855	face development
45927	2.39e-05	0.000586	32	303	665	13855	positive regulation of growth
60976	2.41e-05	0.000588	13	70	665	13855	coronary vasculature development
48839	2.49e-05	0.000604	36	360	665	13855	inner ear development
2064	2.57e-05	0.00062	25	210	665	13855	epithelial cell development
1843	2.63e-05	0.000632	19	136	665	13855	neural tube closure
21877	2.66e-05	0.000632	8	27	665	13855	forebrain neuron fate commitment
60420	2.66e-05	0.000632	16	102	665	13855	regulation of heart growth
14033	2.66e-05	0.000632	16	102	665	13855	neural crest cell differentiation
60325	2.71e-05	0.00064	12	61	665	13855	face morphogenesis
48333	2.86e-05	0.000673	11	52	665	13855	mesodermal cell differentiation
48523	2.88e-05	0.000675	238	3976	665	13855	negative regulation of cellular process
3231	2.93e-05	0.000681	23	186	665	13855	cardiac ventricle development
3203	2.94e-05	0.000681	9	35	665	13855	endocardial cushion morphogenesis
50877	2.94e-05	0.000681	121	1774	665	13855	neurological system process
48699	3.18e-05	0.000734	135	2030	665	13855	generation of neurons
60688	3.37e-05	0.000774	15	93	665	13855	regulation of morphogenesis of a branching structure
60675	3.4e-05	0.000778	16	104	665	13855	ureteric bud morphogenesis
7600	3.45e-05	0.000785	58	702	665	13855	sensory perception
10033	3.53e-05	0.000801	141	2144	665	13855	response to organic substance
72283	3.57e-05	0.000805	8	28	665	13855	metanephric renal vesicle morphogenesis
60606	3.58e-05	0.000805	19	139	665	13855	tube closure
60284	3.66e-05	0.00082	81	1083	665	13855	regulation of cell development
71495	3.68e-05	0.000821	62	768	665	13855	cellular response to endogenous stimulus
21830	4.12e-05	0.000915	6	15	665	13855	interneuron migration from the subpallium to the cortex
22602	4.16e-05	0.000919	17	117	665	13855	ovulation cycle process
32879	4.43e-05	0.000977	156	2431	665	13855	regulation of localization
60255	4.55e-05	0.000998	268	4594	665	13855	regulation of macromolecule metabolic process
1841	4.59e-05	0.001	21	166	665	13855	neural tube formation
14020	4.83e-05	0.00105	19	142	665	13855	primary neural tube formation
1822	5.27e-05	0.00114	34	344	665	13855	kidney development
21675	5.33e-05	0.00115	19	143	665	13855	nerve development
9611	5.57e-05	0.0012	87	1199	665	13855	response to wounding
3156	5.92e-05	0.00127	11	56	665	13855	regulation of organ formation
21781	6.17e-05	0.00131	8	30	665	13855	glial cell fate commitment
70887	6.18e-05	0.00131	125	1876	665	13855	cellular response to chemical stimulus
72132	6.25e-05	0.00132	10	47	665	13855	mesenchyme morphogenesis
42060	6.3e-05	0.00133	64	815	665	13855	wound healing
45666	6.42e-05	0.00135	17	121	665	13855	positive regulation of neuron differentiation
48469	6.7e-05	0.0014	23	196	665	13855	cell maturation
51270	7.13e-05	0.00149	63	802	665	13855	regulation of cellular component movement
51241	7.25e-05	0.00151	43	484	665	13855	negative regulation of multicellular organismal process
42474	7.42e-05	0.00154	9	39	665	13855	middle ear morphogenesis
48534	7.54e-05	0.00155	64	820	665	13855	hemopoietic or lymphoid organ development
9719	7.55e-05	0.00155	86	1192	665	13855	response to endogenous stimulus
48638	7.61e-05	0.00156	29	279	665	13855	regulation of developmental growth
30334	7.71e-05	0.00157	60	755	665	13855	regulation of cell migration
72074	7.97e-05	0.0016	8	31	665	13855	kidney mesenchyme development
72077	7.97e-05	0.0016	8	31	665	13855	renal vesicle morphogenesis
3148	7.97e-05	0.0016	8	31	665	13855	outflow tract septum morphogenesis
30819	7.97e-05	0.0016	8	31	665	13855	positive regulation of cAMP biosynthetic process
21517	9.02e-05	0.0018	13	79	665	13855	ventral spinal cord development
60795	9.1e-05	0.0018	10	49	665	13855	cell fate commitment involved in the formation of primary germ layers
72164	9.1e-05	0.0018	5	11	665	13855	mesonephric tubule development
72163	9.1e-05	0.0018	5	11	665	13855	mesonephric epithelium development
48557	9.17e-05	0.00181	9	40	665	13855	embryonic digestive tract morphogenesis
72161	9.39e-05	0.00185	6	17	665	13855	mesenchymal cell differentiation involved in kidney development
7398	9.58e-05	0.00187	36	384	665	13855	ectoderm development
21527	9.61e-05	0.00187	7	24	665	13855	spinal cord association neuron differentiation
90192	9.61e-05	0.00187	7	24	665	13855	regulation of glomerulus development
1755	9.76e-05	0.00188	11	59	665	13855	neural crest cell migration
46632	9.76e-05	0.00188	11	59	665	13855	alpha-beta T cell differentiation
14706	0.0001	0.00193	40	445	665	13855	striated muscle tissue development
43367	0.000102	0.00195	8	32	665	13855	CD4-positive, alpha beta T cell differentiation
60231	0.000102	0.00195	8	32	665	13855	mesenchymal to epithelial transition
48701	0.000103	0.00196	13	80	665	13855	embryonic cranial skeleton morphogenesis
22603	0.000103	0.00196	78	1065	665	13855	regulation of anatomical structure morphogenesis
1890	0.000115	0.00217	23	203	665	13855	placenta development
2520	0.000116	0.00219	65	849	665	13855	immune system development
35466	0.000128	0.0024	164	2632	665	13855	regulation of signaling pathway
72087	0.000129	0.0024	8	33	665	13855	renal vesicle development
7512	0.000129	0.0024	8	33	665	13855	adult heart development
90183	0.000134	0.00248	13	82	665	13855	regulation of kidney development
35115	0.000134	0.00248	11	61	665	13855	embryonic forelimb morphogenesis
43587	0.000135	0.00249	6	18	665	13855	tongue morphogenesis
42633	0.00014	0.00257	18	141	665	13855	hair cycle
42303	0.00014	0.00257	18	141	665	13855	molting cycle
30879	0.000144	0.00262	23	206	665	13855	mammary gland development
61035	0.000149	0.00271	14	94	665	13855	regulation of cartilage development
1759	0.000161	0.00293	8	34	665	13855	induction of an organ
33087	0.000164	0.00295	4	7	665	13855	negative regulation of immature T cell proliferation
33088	0.000164	0.00295	4	7	665	13855	negative regulation of immature T cell proliferation in the thymus
21797	0.000164	0.00295	4	7	665	13855	forebrain anterior/posterior pattern formation
72273	0.000166	0.00298	9	43	665	13855	metanephric nephron morphogenesis
60043	0.000169	0.003	12	73	665	13855	regulation of cardiac muscle cell proliferation
32330	0.000169	0.003	12	73	665	13855	regulation of chondrocyte differentiation
55008	0.000177	0.00314	16	119	665	13855	cardiac muscle tissue morphogenesis
21602	0.000182	0.00321	10	53	665	13855	cranial nerve morphogenesis
40012	0.000182	0.00322	63	829	665	13855	regulation of locomotion
3337	0.000189	0.00333	6	19	665	13855	mesenchymal to epithelial transition involved in metanephros morphogenesis
30804	0.0002	0.0035	9	44	665	13855	positive regulation of cyclic nucleotide biosynthetic process
30810	0.0002	0.0035	9	44	665	13855	positive regulation of nucleotide biosynthetic process
32989	0.000206	0.00358	103	1529	665	13855	cellular component morphogenesis
3197	0.000213	0.00371	10	54	665	13855	endocardial cushion development
35019	0.000215	0.00372	16	121	665	13855	somatic stem cell maintenance
72075	0.000217	0.00374	7	27	665	13855	metanephric mesenchyme development
3214	0.000217	0.00374	7	27	665	13855	cardiac left ventricle morphogenesis
16070	0.000223	0.00382	162	2623	665	13855	RNA metabolic process
21516	0.000247	0.00421	8	36	665	13855	dorsal spinal cord development
30816	0.000247	0.00421	8	36	665	13855	positive regulation of cAMP metabolic process
34645	0.000249	0.00423	172	2819	665	13855	cellular macromolecule biosynthetic process
1823	0.00026	0.0044	6	20	665	13855	mesonephros development
72006	0.000262	0.00442	19	161	665	13855	nephron development
48738	0.000267	0.0045	27	271	665	13855	cardiac muscle tissue development
3382	0.000276	0.0046	13	88	665	13855	epithelial cell morphogenesis
48566	0.000276	0.0046	11	66	665	13855	embryonic digestive tract development
45682	0.000276	0.0046	11	66	665	13855	regulation of epidermis development
60841	0.000278	0.00461	7	28	665	13855	venous blood vessel development
21514	0.000278	0.00461	7	28	665	13855	ventral spinal cord interneuron differentiation
1818	0.000282	0.00466	18	149	665	13855	negative regulation of cytokine production
31016	0.000286	0.00471	16	124	665	13855	pancreas development
21872	0.000289	0.00475	14	100	665	13855	generation of neurons in the forebrain
3151	0.000292	0.00478	15	112	665	13855	outflow tract morphogenesis
90189	0.000302	0.00493	8	37	665	13855	regulation of branching involved in ureteric bud morphogenesis
51249	0.000306	0.00497	35	392	665	13855	regulation of lymphocyte activation
32870	0.00031	0.00504	48	597	665	13855	cellular response to hormone stimulus
33084	0.000315	0.00509	4	8	665	13855	regulation of immature T cell proliferation in the thymus
3044	0.000316	0.00509	11	67	665	13855	regulation of systemic arterial blood pressure mediated by a chemical signal
46631	0.000316	0.00509	11	67	665	13855	alpha-beta T cell activation
51960	0.000319	0.00512	73	1017	665	13855	regulation of nervous system development
21772	0.00032	0.00512	12	78	665	13855	olfactory bulb development
35282	0.000327	0.00519	17	138	665	13855	segmentation
22404	0.000327	0.00519	17	138	665	13855	molting cycle process
22405	0.000327	0.00519	17	138	665	13855	hair cycle process
1656	0.000332	0.00525	19	164	665	13855	metanephros development
60977	0.000338	0.00533	10	57	665	13855	coronary vasculature morphogenesis
8544	0.000343	0.00539	33	364	665	13855	epidermis development
32675	0.000346	0.0054	13	90	665	13855	regulation of interleukin-6 production
72189	0.000349	0.0054	6	21	665	13855	ureter development
3272	0.000349	0.0054	6	21	665	13855	endocardial cushion formation
7320	0.000349	0.0054	6	21	665	13855	insemination
51098	0.000351	0.0054	53	682	665	13855	regulation of binding
9791	0.000351	0.0054	20	178	665	13855	post-embryonic development
10667	0.000351	0.0054	7	29	665	13855	negative regulation of cardiac muscle cell apoptosis
21542	0.000351	0.0054	7	29	665	13855	dentate gyrus development
50878	0.000357	0.00547	54	699	665	13855	regulation of body fluid levels
90092	0.000358	0.00547	27	276	665	13855	regulation of transmembrane receptor protein serine/threonine kinase signaling pathway
48486	0.000367	0.00559	8	38	665	13855	parasympathetic nervous system development
51216	0.000373	0.00566	25	248	665	13855	cartilage development
42445	0.000373	0.00566	22	206	665	13855	hormone metabolic process
42733	0.000386	0.00584	13	91	665	13855	embryonic digit morphogenesis
72028	0.000392	0.0059	10	58	665	13855	nephron morphogenesis
21988	0.000407	0.00611	12	80	665	13855	olfactory lobe development
80090	0.000422	0.00629	281	4996	665	13855	regulation of primary metabolic process
19483	0.000425	0.00629	3	4	665	13855	beta-alanine biosynthetic process
42891	0.000425	0.00629	3	4	665	13855	antibiotic transport
90191	0.000425	0.00629	3	4	665	13855	negative regulation of branching involved in ureteric bud morphogenesis
6579	0.000425	0.00629	3	4	665	13855	betaine catabolic process
8584	0.000458	0.00676	18	155	665	13855	male gonad development
45995	0.000458	0.00676	18	155	665	13855	regulation of embryonic development
32673	0.000461	0.00677	6	22	665	13855	regulation of interleukin-4 production
45665	0.000482	0.00707	14	105	665	13855	negative regulation of neuron differentiation
60677	0.000504	0.00733	5	15	665	13855	ureteric bud elongation
34505	0.000504	0.00733	5	15	665	13855	tooth mineralization
21902	0.000504	0.00733	5	15	665	13855	commitment of a neuronal cell to a specific type of neuron in the forebrain
90100	0.000516	0.00746	15	118	665	13855	positive regulation of transmembrane receptor protein serine/threonine kinase signaling pathway
3279	0.000516	0.00746	15	118	665	13855	cardiac septum development
16331	0.000519	0.00749	23	225	665	13855	morphogenesis of embryonic epithelium
9059	0.000523	0.00753	173	2880	665	13855	macromolecule biosynthetic process
55024	0.000532	0.00764	13	94	665	13855	regulation of cardiac muscle tissue development
10815	0.000546	0.00776	4	9	665	13855	bradykinin catabolic process
72172	0.000546	0.00776	4	9	665	13855	mesonephric tubule formation
72171	0.000546	0.00776	4	9	665	13855	mesonephric tubule morphogenesis
50765	0.000546	0.00776	4	9	665	13855	negative regulation of phagocytosis
40007	0.000572	0.00809	51	663	665	13855	growth
8285	0.000572	0.00809	60	814	665	13855	negative regulation of cell proliferation
8283	0.000589	0.00831	62	849	665	13855	cell proliferation
3222	0.000598	0.00841	6	23	665	13855	ventricular trabecular myocardium morphogenesis
21700	0.000631	0.00885	28	301	665	13855	developmental maturation
45765	0.000634	0.00888	25	257	665	13855	regulation of angiogenesis
2682	0.00064	0.00892	77	1112	665	13855	regulation of immune system process
35137	0.000641	0.00892	12	84	665	13855	hindlimb morphogenesis
10551	0.000669	0.00926	7	32	665	13855	regulation of gene-specific transcription from RNA polymerase II promoter
90190	0.000669	0.00926	7	32	665	13855	positive regulation of branching involved in ureteric bud morphogenesis
1657	0.000672	0.00928	18	160	665	13855	ureteric bud development
71407	0.000675	0.0093	11	73	665	13855	cellular response to organic cyclic substance
50679	0.000687	0.00944	16	134	665	13855	positive regulation of epithelial cell proliferation
48863	0.000691	0.00947	24	244	665	13855	stem cell differentiation
70848	0.000697	0.00954	19	174	665	13855	response to growth factor stimulus
14049	0.000704	0.0096	5	16	665	13855	positive regulation of glutamate secretion
8016	0.000705	0.0096	23	230	665	13855	regulation of heart contraction
48546	0.000722	0.0098	13	97	665	13855	digestive tract morphogenesis
1990	0.000738	0.00999	9	52	665	13855	regulation of systemic arterial blood pressure by hormone
1942	0.000746	0.0101	16	135	665	13855	hair follicle development
3209	0.000748	0.0101	8	42	665	13855	cardiac atrium morphogenesis
60579	0.000765	0.0103	6	24	665	13855	ventral spinal cord interneuron fate commitment
10817	0.000767	0.0103	30	335	665	13855	regulation of hormone levels
70482	0.000773	0.0103	29	320	665	13855	response to oxygen levels
30155	0.000782	0.0104	40	492	665	13855	regulation of cell adhesion
21854	0.000814	0.0108	7	33	665	13855	hypothalamus development
72088	0.000852	0.0113	9	53	665	13855	nephron epithelium morphogenesis
9799	0.000852	0.0113	11	75	665	13855	specification of symmetry
48589	0.000853	0.0113	34	399	665	13855	developmental growth
1658	0.000882	0.0116	12	87	665	13855	branching involved in ureteric bud morphogenesis
72009	0.000882	0.0116	12	87	665	13855	nephron epithelium development
55021	0.000882	0.0116	12	87	665	13855	regulation of cardiac muscle tissue growth
21543	0.000887	0.0116	25	263	665	13855	pallium development
50767	0.000904	0.0118	64	898	665	13855	regulation of neurogenesis
51101	0.000909	0.0118	41	512	665	13855	regulation of DNA binding
3407	0.000954	0.0124	11	76	665	13855	neural retina development
71379	0.000967	0.0125	6	25	665	13855	cellular response to prostaglandin stimulus
71380	0.000967	0.0125	6	25	665	13855	cellular response to prostaglandin E stimulus
10665	0.000983	0.0126	7	34	665	13855	regulation of cardiac muscle cell apoptosis
21783	0.000983	0.0126	7	34	665	13855	preganglionic parasympathetic nervous system development
35051	0.000984	0.0126	19	179	665	13855	cardiac cell differentiation
50886	0.000994	0.0127	10	65	665	13855	endocrine process
30856	0.00101	0.0129	14	113	665	13855	regulation of epithelial cell differentiation
3278	0.00102	0.0131	3	5	665	13855	apoptosis involved in heart morphogenesis
60343	0.00103	0.0131	8	44	665	13855	trabecula formation
71363	0.00108	0.0137	17	153	665	13855	cellular response to growth factor stimulus
45766	0.00111	0.014	16	140	665	13855	positive regulation of angiogenesis
48593	0.00111	0.014	21	209	665	13855	camera-type eye morphogenesis
1570	0.00112	0.014	15	127	665	13855	vasculogenesis
2694	0.00112	0.014	37	453	665	13855	regulation of leukocyte activation
7368	0.00112	0.014	10	66	665	13855	determination of left/right symmetry
3338	0.00112	0.014	9	55	665	13855	metanephros morphogenesis
1764	0.00112	0.0141	19	181	665	13855	neuron migration
10941	0.00113	0.0141	102	1586	665	13855	regulation of cell death
7154	0.00114	0.0141	101	1568	665	13855	cell communication
44249	0.00118	0.0146	217	3789	665	13855	cellular biosynthetic process
1706	0.00118	0.0146	7	35	665	13855	endoderm formation
10664	0.00118	0.0146	7	35	665	13855	negative regulation of striated muscle cell apoptosis
30509	0.0012	0.0147	12	90	665	13855	BMP signaling pathway
30324	0.00121	0.0149	28	314	665	13855	lung development
45580	0.00121	0.0149	15	128	665	13855	regulation of T cell differentiation
6807	0.00122	0.0149	242	4288	665	13855	nitrogen compound metabolic process
43401	0.00126	0.0154	10	67	665	13855	steroid hormone mediated signaling pathway
10656	0.00126	0.0154	10	67	665	13855	negative regulation of muscle cell apoptosis
42035	0.00127	0.0155	13	103	665	13855	regulation of cytokine biosynthetic process
42473	0.00128	0.0155	5	18	665	13855	outer ear morphogenesis
45981	0.00128	0.0155	9	56	665	13855	positive regulation of nucleotide metabolic process
30801	0.00128	0.0155	9	56	665	13855	positive regulation of cyclic nucleotide metabolic process
48709	0.00132	0.0159	12	91	665	13855	oligodendrocyte differentiation
55010	0.00132	0.0159	12	91	665	13855	ventricular cardiac muscle tissue morphogenesis
33083	0.00132	0.0159	4	11	665	13855	regulation of immature T cell proliferation
48592	0.00135	0.0161	24	256	665	13855	eye morphogenesis
30198	0.00135	0.0162	38	474	665	13855	extracellular matrix organization
51046	0.00137	0.0164	57	792	665	13855	regulation of secretion
22408	0.00142	0.0169	10	68	665	13855	negative regulation of cell-cell adhesion
42063	0.00143	0.017	25	272	665	13855	gliogenesis
21843	0.00149	0.0175	6	27	665	13855	substrate-independent telencephalic tangential interneuron migration
21826	0.00149	0.0175	6	27	665	13855	substrate-independent telencephalic tangential migration
21554	0.00149	0.0175	6	27	665	13855	optic nerve development
7620	0.00149	0.0175	6	27	665	13855	copulation
46661	0.00153	0.018	20	200	665	13855	male sex differentiation
30323	0.00153	0.018	28	319	665	13855	respiratory tube development
61053	0.00155	0.018	14	118	665	13855	somite development
48641	0.00155	0.018	14	118	665	13855	regulation of skeletal muscle tissue development
46546	0.00155	0.0181	19	186	665	13855	development of primary male sexual characteristics
51272	0.0016	0.0185	36	446	665	13855	positive regulation of cellular component movement
7492	0.00163	0.0188	11	81	665	13855	endoderm development
30850	0.00163	0.0188	11	81	665	13855	prostate gland development
9954	0.00165	0.0191	9	58	665	13855	proximal/distal pattern formation
7618	0.00165	0.0191	9	58	665	13855	mating
60456	0.00166	0.0191	5	19	665	13855	positive regulation of digestive system process
50865	0.00174	0.02	39	497	665	13855	regulation of cell activation
51271	0.00175	0.0201	24	261	665	13855	negative regulation of cellular component movement
42312	0.00178	0.0203	10	70	665	13855	regulation of vasodilation
43067	0.00185	0.0211	97	1518	665	13855	regulation of programmed cell death
44058	0.00186	0.0211	8	48	665	13855	regulation of digestive system process
3230	0.00186	0.0211	8	48	665	13855	cardiac atrium development
45776	0.00187	0.0212	9	59	665	13855	negative regulation of blood pressure
9058	0.0019	0.0214	221	3902	665	13855	biosynthetic process
70166	0.00191	0.0214	4	12	665	13855	enamel mineralization
60539	0.00191	0.0214	4	12	665	13855	diaphragm development
32095	0.00191	0.0214	4	12	665	13855	regulation of response to food
7501	0.00191	0.0214	4	12	665	13855	mesodermal cell fate specification
3229	0.00192	0.0215	12	95	665	13855	ventricular cardiac muscle tissue development
55007	0.00192	0.0215	15	134	665	13855	cardiac muscle cell differentiation
32583	0.00195	0.0216	7	38	665	13855	regulation of gene-specific transcription
1560	0.00197	0.0216	3	6	665	13855	regulation of cell growth by extracellular stimulus
19482	0.00197	0.0216	3	6	665	13855	beta-alanine metabolic process
72107	0.00197	0.0216	3	6	665	13855	positive regulation of ureteric bud formation
72106	0.00197	0.0216	3	6	665	13855	regulation of ureteric bud formation
3310	0.00197	0.0216	3	6	665	13855	pancreatic A cell differentiation
3180	0.00197	0.0216	3	6	665	13855	aortic valve morphogenesis
3176	0.00197	0.0216	3	6	665	13855	aortic valve development
3100	0.00197	0.0216	3	6	665	13855	regulation of systemic arterial blood pressure by endothelin
7621	0.00197	0.0216	3	6	665	13855	negative regulation of female receptivity
48286	0.00199	0.0217	11	83	665	13855	lung alveolus development
34641	0.002	0.0218	227	4025	665	13855	cellular nitrogen compound metabolic process
30335	0.00202	0.022	35	436	665	13855	positive regulation of cell migration
31348	0.00207	0.0225	15	135	665	13855	negative regulation of defense response
60317	0.00213	0.023	8	49	665	13855	cardiac epithelial to mesenchymal transition
30510	0.00213	0.023	14	122	665	13855	regulation of BMP signaling pathway
51457	0.00213	0.023	5	20	665	13855	maintenance of protein location in nucleus
10738	0.00213	0.023	5	20	665	13855	regulation of protein kinase A signaling cascade
60041	0.00214	0.023	18	177	665	13855	retina development in camera-type eye
90257	0.00215	0.023	23	250	665	13855	regulation of muscle system process
45619	0.00215	0.023	17	163	665	13855	regulation of lymphocyte differentiation
40017	0.00216	0.0231	36	454	665	13855	positive regulation of locomotion
42493	0.0022	0.0234	33	406	665	13855	response to drug
71599	0.0022	0.0234	6	29	665	13855	otic vesicle development
31214	0.0022	0.0234	10	72	665	13855	biomineral formation
50954	0.00225	0.0234	24	266	665	13855	sensory perception of mechanical stimulus
43567	0.00228	0.0234	7	39	665	13855	regulation of insulin-like growth factor receptor signaling pathway
10662	0.00228	0.0234	7	39	665	13855	regulation of striated muscle cell apoptosis
30111	0.00229	0.0234	33	407	665	13855	regulation of Wnt receptor signaling pathway
1649	0.0023	0.0234	17	164	665	13855	osteoblast differentiation
71453	0.0023	0.0234	14	123	665	13855	cellular response to oxygen levels
72073	0.0023	0.0234	14	123	665	13855	kidney epithelium development
60965	0.0023	0.0234	2	2	665	13855	negative regulation of gene silencing by miRNA
60967	0.0023	0.0234	2	2	665	13855	negative regulation of gene silencing by RNA
60929	0.0023	0.0234	2	2	665	13855	atrioventricular node cell fate commitment
60927	0.0023	0.0234	2	2	665	13855	pacemaker cell fate commitment
60149	0.0023	0.0234	2	2	665	13855	negative regulation of posttranscriptional gene silencing
10848	0.0023	0.0234	2	2	665	13855	regulation of chromatin disassembly
33528	0.0023	0.0234	2	2	665	13855	S-methylmethionine cycle
33477	0.0023	0.0234	2	2	665	13855	S-methylmethionine metabolic process
34163	0.0023	0.0234	2	2	665	13855	regulation of toll-like receptor 9 signaling pathway
3243	0.0023	0.0234	2	2	665	13855	circumferential growth involved in left ventricle morphogenesis
3165	0.0023	0.0234	2	2	665	13855	cardiac Purkinje fiber development
3168	0.0023	0.0234	2	2	665	13855	cardiac Purkinje fiber cell differentiation
42335	0.0023	0.0234	2	2	665	13855	cuticle development
48621	0.0023	0.0234	2	2	665	13855	post-embryonic digestive tract morphogenesis
32696	0.0023	0.0234	2	2	665	13855	negative regulation of interleukin-13 production
32713	0.0023	0.0234	2	2	665	13855	negative regulation of interleukin-4 production
10467	0.00234	0.0238	174	2993	665	13855	gene expression
48048	0.00237	0.024	9	61	665	13855	embryonic eye morphogenesis
31018	0.00237	0.024	9	61	665	13855	endocrine pancreas development
32102	0.00238	0.024	19	193	665	13855	negative regulation of response to external stimulus
9855	0.00245	0.0246	10	73	665	13855	determination of bilateral symmetry
1974	0.00245	0.0246	10	73	665	13855	blood vessel remodeling
6940	0.00245	0.0246	10	73	665	13855	regulation of smooth muscle contraction
9725	0.00245	0.0246	65	953	665	13855	response to hormone stimulus
50863	0.00246	0.0246	25	283	665	13855	regulation of T cell activation
50817	0.00251	0.025	43	574	665	13855	coagulation
7596	0.00251	0.025	43	574	665	13855	blood coagulation
6937	0.00252	0.0251	19	194	665	13855	regulation of muscle contraction
51179	0.00264	0.026	262	4748	665	13855	localization
60039	0.00264	0.026	6	30	665	13855	pericardium development
1666	0.00265	0.026	26	300	665	13855	response to hypoxia
60684	0.00266	0.026	4	13	665	13855	epithelial-mesenchymal cell signaling
60235	0.00266	0.026	4	13	665	13855	lens induction in camera-type eye
3347	0.00266	0.026	4	13	665	13855	epicardial cell to mesenchymal cell transition
34350	0.00266	0.026	4	13	665	13855	regulation of glial cell apoptosis
34351	0.00266	0.026	4	13	665	13855	negative regulation of glial cell apoptosis
21546	0.00266	0.026	4	13	665	13855	rhombomere development
48664	0.00266	0.026	4	13	665	13855	neuron fate determination
10939	0.00269	0.0261	5	21	665	13855	regulation of necrotic cell death
2292	0.00269	0.0261	5	21	665	13855	T cell differentiation involved in immune response
2293	0.00269	0.0261	5	21	665	13855	alpha-beta T cell differentiation involved in immune response
2287	0.00269	0.0261	5	21	665	13855	alpha-beta T cell activation involved in immune response
42981	0.0027	0.0262	95	1500	665	13855	regulation of apoptosis
48872	0.00274	0.0265	24	270	665	13855	homeostasis of number of cells
30336	0.00277	0.0267	23	255	665	13855	negative regulation of cell migration
10660	0.0029	0.0279	11	87	665	13855	regulation of muscle cell apoptosis
48265	0.00297	0.0286	9	63	665	13855	response to pain
48538	0.003	0.0288	10	75	665	13855	thymus development
31323	0.00306	0.0293	292	5369	665	13855	regulation of cellular metabolic process
30097	0.00306	0.0293	52	734	665	13855	hemopoiesis
21904	0.00307	0.0293	7	41	665	13855	dorsal/ventral neural tube patterning
6206	0.00307	0.0293	7	41	665	13855	pyrimidine base metabolic process
10001	0.00307	0.0293	22	242	665	13855	glial cell differentiation
51047	0.00312	0.0296	28	335	665	13855	positive regulation of secretion
51148	0.00313	0.0296	8	52	665	13855	negative regulation of muscle cell differentiation
1710	0.00315	0.0296	6	31	665	13855	mesodermal cell fate commitment
34695	0.00315	0.0296	6	31	665	13855	response to prostaglandin E stimulus
34694	0.00315	0.0296	6	31	665	13855	response to prostaglandin stimulus
7530	0.00315	0.0296	6	31	665	13855	sex determination
90046	0.00315	0.0296	35	448	665	13855	regulation of transcription regulator activity
51090	0.00315	0.0296	35	448	665	13855	regulation of transcription factor activity
40013	0.00316	0.0296	24	273	665	13855	negative regulation of locomotion
42475	0.00317	0.0297	11	88	665	13855	odontogenesis of dentine-containing tooth
50728	0.00319	0.0298	13	114	665	13855	negative regulation of inflammatory response
7267	0.00319	0.0298	76	1161	665	13855	cell-cell signaling
10648	0.0032	0.0298	71	1071	665	13855	negative regulation of cell communication
7599	0.00324	0.0301	43	582	665	13855	hemostasis
1569	0.0033	0.0302	10	76	665	13855	patterning of blood vessels
1541	0.0033	0.0302	10	76	665	13855	ovarian follicle development
48645	0.00331	0.0302	9	64	665	13855	organ formation
48536	0.00331	0.0302	9	64	665	13855	spleen development
61074	0.00333	0.0302	3	7	665	13855	regulation of neural retina development
60923	0.00333	0.0302	3	7	665	13855	cardiac muscle cell fate commitment
72125	0.00333	0.0302	3	7	665	13855	negative regulation of glomerular mesangial cell proliferation
2726	0.00333	0.0302	3	7	665	13855	positive regulation of T cell cytokine production
72095	0.00333	0.0302	3	7	665	13855	regulation of branch elongation involved in ureteric bud branching
72038	0.00333	0.0302	3	7	665	13855	mesenchymal stem cell maintenance involved in nephron morphogenesis
3285	0.00333	0.0302	3	7	665	13855	septum secundum development
3221	0.00333	0.0302	3	7	665	13855	right ventricular cardiac muscle tissue morphogenesis
21633	0.00333	0.0302	3	7	665	13855	optic nerve structural organization
6546	0.00333	0.0302	3	7	665	13855	glycine catabolic process
32656	0.00333	0.0302	3	7	665	13855	regulation of interleukin-13 production
2070	0.00334	0.0303	5	22	665	13855	epithelial cell maturation
21761	0.00339	0.0306	15	142	665	13855	limbic system development
44057	0.00341	0.0308	63	931	665	13855	regulation of system process
65008	0.00351	0.0316	207	3670	665	13855	regulation of biological quality
60512	0.00353	0.0316	8	53	665	13855	prostate gland morphogenesis
60045	0.00353	0.0316	8	53	665	13855	positive regulation of cardiac muscle cell proliferation
21846	0.00353	0.0316	8	53	665	13855	cell proliferation in forebrain
48596	0.00353	0.0316	8	53	665	13855	embryonic camera-type eye morphogenesis
45684	0.00354	0.0316	7	42	665	13855	positive regulation of epidermis development
51153	0.00357	0.0317	14	129	665	13855	regulation of striated muscle cell differentiation
61072	0.00358	0.0317	4	14	665	13855	iris morphogenesis
70741	0.00358	0.0317	4	14	665	13855	response to interleukin-6
48625	0.00358	0.0317	4	14	665	13855	myoblast cell fate commitment
45650	0.00358	0.0317	4	14	665	13855	negative regulation of macrophage differentiation
10594	0.00362	0.032	15	143	665	13855	regulation of endothelial cell migration
10717	0.00364	0.0321	10	77	665	13855	regulation of epithelial to mesenchymal transition
34330	0.0037	0.0326	23	261	665	13855	cell junction organization
1976	0.00372	0.0327	6	32	665	13855	neurological system process involved in regulation of systemic arterial blood pressure
51155	0.00372	0.0327	6	32	665	13855	positive regulation of striated muscle cell differentiation
45664	0.00377	0.0331	53	759	665	13855	regulation of neuron differentiation
19222	0.00378	0.0331	311	5776	665	13855	regulation of metabolic process
60411	0.00378	0.0331	11	90	665	13855	cardiac septum morphogenesis
9755	0.0038	0.0332	12	103	665	13855	hormone-mediated signaling pathway
1775	0.00383	0.0334	54	777	665	13855	cell activation
60341	0.00392	0.0341	72	1098	665	13855	regulation of cellular localization
48854	0.00398	0.0345	8	54	665	13855	brain morphogenesis
45923	0.00398	0.0345	8	54	665	13855	positive regulation of fatty acid metabolic process
6139	0.00401	0.0348	203	3601	665	13855	nucleobase, nucleoside, nucleotide and nucleic acid metabolic process
45604	0.00405	0.0351	7	43	665	13855	regulation of epidermal cell differentiation
90304	0.00408	0.0351	180	3149	665	13855	nucleic acid metabolic process
21532	0.00409	0.0351	9	66	665	13855	neural tube patterning
60413	0.0041	0.0351	5	23	665	13855	atrial septum morphogenesis
72079	0.0041	0.0351	5	23	665	13855	nephron tubule formation
6577	0.0041	0.0351	5	23	665	13855	betaine metabolic process
6821	0.0041	0.0351	5	23	665	13855	chloride transport
30728	0.0041	0.0351	5	23	665	13855	ovulation
10595	0.00412	0.0352	11	91	665	13855	positive regulation of endothelial cell migration
46622	0.00436	0.0372	6	33	665	13855	positive regulation of organ growth
51704	0.00437	0.0373	78	1212	665	13855	multi-organism process
9798	0.0044	0.0374	14	132	665	13855	axis specification
14070	0.00446	0.0378	23	265	665	13855	response to organic cyclic substance
30278	0.00455	0.0386	24	281	665	13855	regulation of ossification
19827	0.00459	0.0389	18	190	665	13855	stem cell maintenance
90103	0.00463	0.0391	7	44	665	13855	cochlea morphogenesis
60911	0.0047	0.0394	4	15	665	13855	cardiac cell fate commitment
60272	0.0047	0.0394	4	15	665	13855	embryonic skeletal joint morphogenesis
71318	0.0047	0.0394	4	15	665	13855	cellular response to ATP
72124	0.0047	0.0394	4	15	665	13855	regulation of glomerular mesangial cell proliferation
42510	0.0047	0.0394	4	15	665	13855	regulation of tyrosine phosphorylation of Stat1 protein
2376	0.00491	0.0412	124	2078	665	13855	immune system process
30099	0.00497	0.0416	24	283	665	13855	myeloid cell differentiation
48485	0.00498	0.0416	5	24	665	13855	sympathetic nervous system development
21522	0.00499	0.0416	8	56	665	13855	spinal cord motor neuron differentiation
71383	0.005	0.0416	15	148	665	13855	cellular response to steroid hormone stimulus
71396	0.00501	0.0416	9	68	665	13855	cellular response to lipid
45598	0.00503	0.0417	14	134	665	13855	regulation of fat cell differentiation
51147	0.00512	0.0418	18	192	665	13855	regulation of muscle cell differentiation
61113	0.00514	0.0418	3	8	665	13855	pancreas morphogenesis
43415	0.00514	0.0418	3	8	665	13855	positive regulation of skeletal muscle tissue regeneration
60605	0.00514	0.0418	3	8	665	13855	tube lumen cavitation
60662	0.00514	0.0418	3	8	665	13855	salivary gland cavitation
60040	0.00514	0.0418	3	8	665	13855	retinal bipolar neuron differentiation
51890	0.00514	0.0418	3	8	665	13855	regulation of cardioblast differentiation
51891	0.00514	0.0418	3	8	665	13855	positive regulation of cardioblast differentiation
72193	0.00514	0.0418	3	8	665	13855	ureter smooth muscle cell differentiation
72191	0.00514	0.0418	3	8	665	13855	ureter smooth muscle development
3307	0.00514	0.0418	3	8	665	13855	regulation of Wnt receptor signaling pathway involved in heart development
3162	0.00514	0.0418	3	8	665	13855	atrioventricular node development
45906	0.00514	0.0418	3	8	665	13855	negative regulation of vasoconstriction
71456	0.00518	0.0421	12	107	665	13855	cellular response to hypoxia
48511	0.00524	0.0425	29	364	665	13855	rhythmic process
15698	0.00525	0.0425	10	81	665	13855	inorganic anion transport
43536	0.00526	0.0425	7	45	665	13855	positive regulation of blood vessel endothelial cell migration
34754	0.00533	0.0431	13	121	665	13855	cellular hormone metabolic process
7605	0.00558	0.045	21	239	665	13855	sensory perception of sound
1667	0.00571	0.046	13	122	665	13855	ameboidal cell migration
35467	0.00587	0.047	64	972	665	13855	negative regulation of signaling pathway
43370	0.0059	0.047	6	35	665	13855	regulation of CD4-positive, alpha beta T cell differentiation
60337	0.0059	0.047	6	35	665	13855	type I interferon-mediated signaling pathway
16925	0.0059	0.047	6	35	665	13855	protein sumoylation
21513	0.0059	0.047	6	35	665	13855	spinal cord dorsal/ventral patterning
45880	0.0059	0.047	6	35	665	13855	positive regulation of smoothened signaling pathway
43388	0.00595	0.047	25	303	665	13855	positive regulation of DNA binding
10770	0.00595	0.047	7	46	665	13855	positive regulation of cell morphogenesis involved in differentiation
3170	0.00595	0.047	7	46	665	13855	heart valve development
60900	0.00599	0.047	5	25	665	13855	embryonic camera-type eye formation
72215	0.00599	0.047	5	25	665	13855	regulation of metanephros development
34698	0.00599	0.047	5	25	665	13855	response to gonadotropin stimulus
32722	0.00599	0.047	5	25	665	13855	positive regulation of chemokine production
15721	0.00599	0.047	5	25	665	13855	bile acid and bile salt transport
51050	0.006	0.047	56	830	665	13855	positive regulation of transport
9071	0.00603	0.047	4	16	665	13855	serine family amino acid catabolic process
35414	0.00603	0.047	4	16	665	13855	negative regulation of catenin protein nuclear translocation
10552	0.00603	0.047	4	16	665	13855	positive regulation of gene-specific transcription from RNA polymerase II promoter
3198	0.00603	0.047	4	16	665	13855	epithelial to mesenchymal transition involved in endocardial cushion formation
42118	0.00603	0.047	4	16	665	13855	endothelial cell activation
21631	0.00603	0.047	4	16	665	13855	optic nerve morphogenesis
32098	0.00603	0.047	4	16	665	13855	regulation of appetite
7044	0.0062	0.0483	8	58	665	13855	cell-substrate junction assembly
33993	0.00654	0.05	13	124	665	13855	response to lipid
51049	0.00656	0.05	108	1792	665	13855	regulation of transport
31076	0.00666	0.05	9	71	665	13855	embryonic camera-type eye development
48864	0.00667	0.05	18	197	665	13855	stem cell development
1503	0.00668	0.05	27	338	665	13855	ossification
34959	0.00668	0.05	2	3	665	13855	endothelin maturation
60731	0.00668	0.05	2	3	665	13855	positive regulation of intestinal epithelial structure maintenance
9372	0.00668	0.05	2	3	665	13855	quorum sensing
52097	0.00668	0.05	2	3	665	13855	interspecies quorum sensing
52106	0.00668	0.05	2	3	665	13855	quorum sensing involved in interaction with host
70715	0.00668	0.05	2	3	665	13855	sodium-dependent organic cation transport
50666	0.00668	0.05	2	3	665	13855	regulation of homocysteine metabolic process
10816	0.00668	0.05	2	3	665	13855	calcitonin catabolic process
10814	0.00668	0.05	2	3	665	13855	substance P catabolic process
32789	0.00668	0.05	2	3	665	13855	unsaturated monocarboxylic acid metabolic process
32788	0.00668	0.05	2	3	665	13855	saturated monocarboxylic acid metabolic process
42536	0.00668	0.05	2	3	665	13855	negative regulation of tumor necrosis factor biosynthetic process
42512	0.00668	0.05	2	3	665	13855	negative regulation of tyrosine phosphorylation of Stat1 protein
30223	0.00668	0.05	2	3	665	13855	neutrophil differentiation
21529	0.00668	0.05	2	3	665	13855	spinal cord oligodendrocyte cell differentiation
21530	0.00668	0.05	2	3	665	13855	spinal cord oligodendrocyte cell fate specification
48874	0.00668	0.05	2	3	665	13855	homeostasis of number of cells in a free-living population
40040	0.00668	0.05	2	3	665	13855	thermosensory behavior
14740	0.00668	0.05	2	3	665	13855	negative regulation of muscle hyperplasia
31335	0.00668	0.05	2	3	665	13855	regulation of sulfur amino acid metabolic process
15794	0.00668	0.05	2	3	665	13855	glycerol-3-phosphate transport
31022	0.00668	0.05	2	3	665	13855	nuclear migration along microfilament
3158	0.0067	0.05	11	97	665	13855	endothelium development
1825	0.00671	0.05	7	47	665	13855	blastocyst formation
30317	0.00671	0.05	7	47	665	13855	sperm motility
32663	0.00671	0.05	7	47	665	13855	regulation of interleukin-2 production
45823	0.00671	0.05	7	47	665	13855	positive regulation of heart contraction

## Sheet: Table S3
Table S3: GO enrichment analysis for the set of genes with brain hypomethylated promoter CGIs
GO-ID	p-value	corr p-value	x	n	X	N	Description
70560	5.52e-07	0.00203	6	12	415	13855	protein secretion by platelet
90315	2.77e-06	0.00509	6	15	415	13855	negative regulation of protein targeting to membrane
51895	1.36e-05	0.0166	6	19	415	13855	negative regulation of focal adhesion assembly
46314	2.67e-05	0.0245	3	3	415	13855	phosphocreatine biosynthetic process
10763	7.6e-05	0.0353	6	25	415	13855	positive regulation of fibroblast migration
90313	8.09e-05	0.0353	7	36	415	13855	regulation of protein targeting to membrane
45329	8.87e-05	0.0353	4	9	415	13855	carnitine biosynthetic process
71320	9.53e-05	0.0353	10	77	415	13855	cellular response to cAMP
6603	0.000104	0.0353	3	4	415	13855	phosphocreatine metabolic process
32272	0.000124	0.0353	11	95	415	13855	negative regulation of protein polymerization
51893	0.000132	0.0353	10	80	415	13855	regulation of focal adhesion assembly
90109	0.000132	0.0353	10	80	415	13855	regulation of cell-substrate junction assembly
33234	0.000144	0.0353	4	10	415	13855	negative regulation of protein sumoylation
71680	0.000144	0.0353	4	10	415	13855	response to indole-3-methanol
71681	0.000144	0.0353	4	10	415	13855	cellular response to indole-3-methanol
33233	0.000184	0.0423	6	29	415	13855	regulation of protein sumoylation
43242	0.000215	0.0446	11	101	415	13855	negative regulation of protein complex disassembly
6600	0.000221	0.0446	4	11	415	13855	creatine metabolic process
32898	0.000255	0.0446	3	5	415	13855	neurotrophin production
32902	0.000255	0.0446	3	5	415	13855	nerve growth factor production
42396	0.000255	0.0446	3	5	415	13855	phosphagen biosynthetic process

## Sheet: Table S4
Table S4: GO enrichment analysis for the set of genes with brain hypomethylated intragenic CGIs
GO-ID	p-value	corr p-value	x	n	X	N	Description
30154	7.67e-11	3.64e-07	251	3933	626	13855	cell differentiation
48869	2.14e-10	5.08e-07	258	4112	626	13855	cellular developmental process
48731	3.38e-10	5.34e-07	301	5019	626	13855	system development
7399	3.76e-09	3.73e-06	190	2870	626	13855	nervous system development
48699	4.56e-09	3.73e-06	145	2030	626	13855	generation of neurons
7275	4.72e-09	3.73e-06	319	5513	626	13855	multicellular organismal development
48513	1.73e-08	1.12e-05	240	3919	626	13855	organ development
22008	1.89e-08	1.12e-05	149	2148	626	13855	neurogenesis
31175	3.8e-08	1.76e-05	84	1017	626	13855	neuron projection development
6928	3.93e-08	1.76e-05	111	1481	626	13855	cellular component movement
45664	4.09e-08	1.76e-05	68	759	626	13855	regulation of neuron differentiation
48856	5.18e-08	1.93e-05	313	5494	626	13855	anatomical structure development
51094	5.35e-08	1.93e-05	96	1228	626	13855	positive regulation of developmental process
45595	5.7e-08	1.93e-05	130	1833	626	13855	regulation of cell differentiation
32502	1.04e-07	3.27e-05	334	5982	626	13855	developmental process
60284	1.49e-07	4.24e-05	86	1083	626	13855	regulation of cell development
48812	1.52e-07	4.24e-05	74	883	626	13855	neuron projection morphogenesis
30182	1.84e-07	4.83e-05	111	1525	626	13855	neuron differentiation
48667	2.48e-07	6.19e-05	72	861	626	13855	cell morphogenesis involved in neuron differentiation
7409	2.79e-07	6.41e-05	67	782	626	13855	axonogenesis
22603	2.84e-07	6.41e-05	84	1065	626	13855	regulation of anatomical structure morphogenesis
9653	4.36e-07	9.39e-05	189	3032	626	13855	anatomical structure morphogenesis
50767	6.05e-07	0.000125	73	898	626	13855	regulation of neurogenesis
48666	8.02e-07	0.000158	94	1266	626	13855	neuron development
7417	8.7e-07	0.000165	95	1286	626	13855	central nervous system development
9887	1.18e-06	0.000214	108	1528	626	13855	organ morphogenesis
45597	1.54e-06	0.000264	71	887	626	13855	positive regulation of cell differentiation
904	1.56e-06	0.000264	82	1075	626	13855	cell morphogenesis involved in differentiation
3281	1.75e-06	0.000286	15	78	626	13855	ventricular septum development
50793	2.11e-06	0.000334	157	2471	626	13855	regulation of developmental process
51960	2.36e-06	0.00036	78	1017	626	13855	regulation of nervous system development
32501	2.72e-06	0.000403	364	6817	626	13855	multicellular organismal process
51239	4.85e-06	0.000697	182	2999	626	13855	regulation of multicellular organismal process
7163	5.05e-06	0.000704	25	203	626	13855	establishment or maintenance of cell polarity
3279	5.51e-06	0.000746	18	118	626	13855	cardiac septum development
51674	5.95e-06	0.000762	79	1060	626	13855	localization of cell
48870	5.95e-06	0.000762	79	1060	626	13855	cell motility
50770	6.27e-06	0.000782	27	232	626	13855	regulation of axonogenesis
51093	6.81e-06	0.000827	71	925	626	13855	negative regulation of developmental process
30030	8.68e-06	0.00103	95	1357	626	13855	cell projection organization
45662	1.16e-05	0.00135	7	19	626	13855	negative regulation of myoblast differentiation
45773	1.27e-05	0.00144	13	70	626	13855	positive regulation of axon extension
48858	1.32e-05	0.00145	77	1048	626	13855	cell projection morphogenesis
7420	1.34e-05	0.00145	76	1031	626	13855	brain development
10975	1.48e-05	0.00154	47	544	626	13855	regulation of neuron projection development
48518	1.49e-05	0.00154	277	5021	626	13855	positive regulation of biological process
34110	1.82e-05	0.00182	9	35	626	13855	regulation of homotypic cell-cell adhesion
40007	1.84e-05	0.00182	54	663	626	13855	growth
40011	1.91e-05	0.00184	84	1184	626	13855	locomotion
30010	1.95e-05	0.00185	18	129	626	13855	establishment of cell polarity
32990	2.27e-05	0.00209	79	1100	626	13855	cell part morphogenesis
9790	2.3e-05	0.00209	97	1427	626	13855	embryonic development
45596	2.55e-05	0.00228	58	738	626	13855	negative regulation of cell differentiation
48538	2.76e-05	0.00242	13	75	626	13855	thymus development
31344	2.86e-05	0.00247	53	657	626	13855	regulation of cell projection organization
10769	3.28e-05	0.00277	38	418	626	13855	regulation of cell morphogenesis involved in differentiation
7389	3.49e-05	0.0029	50	612	626	13855	pattern specification process
9952	3.57e-05	0.00291	29	284	626	13855	anterior/posterior pattern formation
48598	4.06e-05	0.00326	63	836	626	13855	embryonic morphogenesis
48522	4.49e-05	0.00354	251	4535	626	13855	positive regulation of cellular process
902	4.89e-05	0.0038	92	1362	626	13855	cell morphogenesis
60465	5.76e-05	0.00431	4	6	626	13855	pharynx development
10159	5.76e-05	0.00431	4	6	626	13855	specification of organ position
65007	5.83e-05	0.00431	475	9557	626	13855	biological regulation
48732	6.1e-05	0.00442	39	446	626	13855	gland development
48589	6.16e-05	0.00442	36	399	626	13855	developmental growth
48568	6.41e-05	0.00452	49	610	626	13855	embryonic organ development
35264	6.52e-05	0.00452	18	141	626	13855	multicellular organism growth
48638	6.59e-05	0.00452	28	279	626	13855	regulation of developmental growth
16477	6.76e-05	0.00455	70	974	626	13855	cell migration
71287	6.82e-05	0.00455	5	11	626	13855	cellular response to manganese ion
43009	7.49e-05	0.00493	67	924	626	13855	chordate embryonic development
3002	7.76e-05	0.00504	40	467	626	13855	regionalization
50794	8.78e-05	0.00562	425	8415	626	13855	regulation of cellular process
70831	9.18e-05	0.00565	3	3	626	13855	basement membrane assembly
3167	9.18e-05	0.00565	3	3	626	13855	atrioventricular bundle cell differentiation
46884	9.18e-05	0.00565	3	3	626	13855	follicle-stimulating hormone secretion
10942	9.78e-05	0.00594	47	587	626	13855	positive regulation of cell death
48729	0.000101	0.00606	60	810	626	13855	tissue morphogenesis
1771	0.000113	0.00667	5	12	626	13855	formation of immunological synapse
10720	0.000122	0.0071	32	350	626	13855	positive regulation of cell development
2244	0.000123	0.0071	18	148	626	13855	hemopoietic progenitor cell differentiation
7154	0.000129	0.00714	101	1568	626	13855	cell communication
60923	0.00013	0.00714	4	7	626	13855	cardiac muscle cell fate commitment
3164	0.00013	0.00714	4	7	626	13855	His-Purkinje system development
3166	0.00013	0.00714	4	7	626	13855	bundle of His development
30900	0.000131	0.00714	50	645	626	13855	forebrain development
31110	0.000136	0.0073	13	87	626	13855	regulation of microtubule polymerization or depolymerization
9792	0.000141	0.00752	67	944	626	13855	embryonic development ending in birth or egg hatching
50789	0.00015	0.00789	445	8914	626	13855	regulation of biological process
32526	0.000154	0.00803	19	164	626	13855	response to retinoic acid
51179	0.000175	0.00896	257	4748	626	13855	localization
45637	0.000176	0.00896	24	236	626	13855	regulation of myeloid cell differentiation
33205	0.000179	0.00901	10	56	626	13855	cell cycle cytokinesis
33189	0.000185	0.00924	20	180	626	13855	response to vitamin A
19219	0.000189	0.00933	220	3973	626	13855	regulation of nucleobase, nucleoside, nucleotide and nucleic acid metabolic process
51128	0.000192	0.00936	119	1931	626	13855	regulation of cellular component organization
9888	0.000194	0.00936	115	1854	626	13855	tissue development
32989	0.000198	0.00936	98	1529	626	13855	cellular component morphogenesis
48562	0.000199	0.00936	36	423	626	13855	embryonic organ morphogenesis
48468	0.0002	0.00936	136	2266	626	13855	cell development
32535	0.000226	0.0105	54	729	626	13855	regulation of cellular component size
35466	0.00023	0.0106	154	2632	626	13855	regulation of signaling pathway
32859	0.00025	0.0114	4	8	626	13855	activation of Ral GTPase activity
31116	0.000252	0.0114	6	21	626	13855	positive regulation of microtubule polymerization
46620	0.00026	0.0116	18	157	626	13855	regulation of organ growth
44068	0.000264	0.0117	5	14	626	13855	modulation by symbiont of host cellular process
43065	0.000278	0.0122	44	563	626	13855	positive regulation of apoptosis
10628	0.00028	0.0122	106	1697	626	13855	positive regulation of gene expression
46546	0.000288	0.0124	20	186	626	13855	development of primary male sexual characteristics
43068	0.000324	0.0138	44	567	626	13855	positive regulation of programmed cell death
48646	0.000327	0.0138	76	1137	626	13855	anatomical structure formation involved in morphogenesis
1501	0.000328	0.0138	57	793	626	13855	skeletal system development
34111	0.000333	0.0138	6	22	626	13855	negative regulation of homotypic cell-cell adhesion
43001	0.000352	0.0139	9	50	626	13855	Golgi to plasma membrane protein transport
60154	0.000355	0.0139	3	4	626	13855	cellular process regulating host cell cycle in response to virus
2277	0.000355	0.0139	3	4	626	13855	myeloid dendritic cell activation involved in immune response
51012	0.000355	0.0139	3	4	626	13855	microtubule sliding
19055	0.000355	0.0139	3	4	626	13855	modification by virus of host cell cycle regulation
30578	0.000355	0.0139	3	4	626	13855	PML body organization
51495	0.000355	0.0139	18	161	626	13855	positive regulation of cytoskeleton organization
48639	0.000359	0.0139	15	121	626	13855	positive regulation of developmental growth
2009	0.000374	0.0144	46	605	626	13855	morphogenesis of an epithelium
60534	0.000381	0.0146	5	15	626	13855	trachea cartilage development
50808	0.000408	0.0155	20	191	626	13855	synapse organization
122	0.000413	0.0155	59	836	626	13855	negative regulation of transcription from RNA polymerase II promoter
7010	0.000419	0.0156	75	1128	626	13855	cytoskeleton organization
16202	0.000424	0.0156	21	206	626	13855	regulation of striated muscle tissue development
7043	0.000426	0.0156	14	110	626	13855	cell-cell junction assembly
32234	0.000434	0.0156	4	9	626	13855	regulation of calcium ion transport via store-operated calcium channel activity
32236	0.000434	0.0156	4	9	626	13855	positive regulation of calcium ion transport via store-operated calcium channel activity
32237	0.000434	0.0156	4	9	626	13855	activation of store-operated calcium channel activity
9880	0.000452	0.016	13	98	626	13855	embryonic pattern specification
48634	0.000453	0.016	21	207	626	13855	regulation of muscle organ development
6357	0.000477	0.0166	109	1780	626	13855	regulation of transcription from RNA polymerase II promoter
51148	0.000477	0.0166	9	52	626	13855	negative regulation of muscle cell differentiation
3205	0.000496	0.0171	23	238	626	13855	cardiac chamber development
51171	0.000504	0.0173	221	4058	626	13855	regulation of nitrogen compound metabolic process
50769	0.00052	0.0177	27	300	626	13855	positive regulation of neurogenesis
35414	0.000534	0.0181	5	16	626	13855	negative regulation of catenin protein nuclear translocation
23052	0.000544	0.0182	257	4826	626	13855	signaling
34329	0.000548	0.0182	21	210	626	13855	cell junction assembly
6893	0.00055	0.0182	10	64	626	13855	Golgi to plasma membrane transport
17145	0.000552	0.0182	9	53	626	13855	stem cell division
22407	0.000582	0.0189	16	140	626	13855	regulation of cell-cell adhesion
33121	0.000587	0.0189	49	670	626	13855	regulation of purine nucleotide catabolic process
30811	0.000587	0.0189	49	670	626	13855	regulation of nucleotide catabolic process
31323	0.000589	0.0189	282	5369	626	13855	regulation of cellular metabolic process
7267	0.000605	0.0192	76	1161	626	13855	cell-cell signaling
48168	0.000607	0.0192	13	101	626	13855	regulation of neuronal synaptic plasticity
48011	0.000614	0.0193	28	319	626	13855	nerve growth factor receptor signaling pathway
32886	0.000626	0.0195	19	183	626	13855	regulation of microtubule-based process
8584	0.00064	0.0198	17	155	626	13855	male gonad development
48705	0.000649	0.02	29	336	626	13855	skeletal system morphogenesis
50772	0.000657	0.0201	15	128	626	13855	positive regulation of axonogenesis
10721	0.000661	0.0201	21	213	626	13855	negative regulation of cell development
60420	0.000667	0.0201	13	102	626	13855	regulation of heart growth
10646	0.00068	0.0204	173	3081	626	13855	regulation of cell communication
45893	0.000696	0.0207	94	1508	626	13855	positive regulation of transcription, DNA-dependent
33159	0.000704	0.0208	6	25	626	13855	negative regulation of protein import into nucleus, translocation
60411	0.000708	0.0208	12	90	626	13855	cardiac septum morphogenesis
46661	0.000736	0.0215	20	200	626	13855	male sex differentiation
33273	0.000748	0.0217	22	230	626	13855	response to vitamin
3231	0.000765	0.0221	19	186	626	13855	cardiac ventricle development
34330	0.000771	0.0222	24	261	626	13855	cell junction organization
35239	0.000778	0.0222	46	626	626	13855	tube morphogenesis
32273	0.000797	0.0226	10	67	626	13855	positive regulation of protein polymerization
45941	0.000805	0.0227	95	1534	626	13855	positive regulation of transcription
60562	0.000829	0.0233	34	423	626	13855	epithelial tube morphogenesis
60412	0.000837	0.0233	9	56	626	13855	ventricular septum morphogenesis
7050	0.000841	0.0233	18	173	626	13855	cell cycle arrest
48754	0.00085	0.0234	26	294	626	13855	branching morphogenesis of a tube
60932	0.000857	0.0235	3	5	626	13855	His-Purkinje system cell differentiation
7411	0.000867	0.0236	43	577	626	13855	axon guidance
30155	0.000891	0.0241	38	492	626	13855	regulation of cell adhesion
910	0.000918	0.0247	17	160	626	13855	cytokinesis
281	0.000946	0.0253	8	46	626	13855	cytokinesis after mitosis
45639	0.000963	0.0256	13	106	626	13855	positive regulation of myeloid cell differentiation
22604	0.000981	0.026	44	598	626	13855	regulation of cell morphogenesis
48103	0.000987	0.026	7	36	626	13855	somatic stem cell division
43297	0.00101	0.0264	10	69	626	13855	apical junction assembly
10647	0.00104	0.0269	84	1335	626	13855	positive regulation of cell communication
60737	0.00106	0.0269	4	11	626	13855	prostate gland morphogenetic growth
60896	0.00106	0.0269	4	11	626	13855	neural plate pattern specification
2115	0.00106	0.0269	4	11	626	13855	store-operated calcium entry
19054	0.00106	0.0269	4	11	626	13855	modulation by virus of host cellular process
48167	0.00106	0.0269	21	221	626	13855	regulation of synaptic plasticity
188	0.00109	0.0272	6	27	626	13855	inactivation of MAPK activity
60979	0.00109	0.0272	6	27	626	13855	vasculogenesis involved in coronary vascular morphogenesis
31112	0.00109	0.0272	6	27	626	13855	positive regulation of microtubule polymerization or depolymerization
60487	0.0011	0.0272	8	47	626	13855	lung epithelial cell differentiation
48193	0.00119	0.0294	25	285	626	13855	Golgi vesicle transport
21700	0.0012	0.0294	26	301	626	13855	developmental maturation
30516	0.00121	0.0295	14	122	626	13855	regulation of axon extension
6355	0.00123	0.03	156	2771	626	13855	regulation of transcription, DNA-dependent
48534	0.00125	0.0302	56	820	626	13855	hemopoietic or lymphoid organ development
3230	0.00126	0.0302	8	48	626	13855	cardiac atrium development
45216	0.00127	0.0302	19	194	626	13855	cell-cell junction organization
60484	0.00127	0.0302	5	19	626	13855	lung-associated mesenchyme development
1763	0.00129	0.0305	29	351	626	13855	morphogenesis of a branching structure
50768	0.00129	0.0305	17	165	626	13855	negative regulation of neurogenesis
2761	0.00132	0.031	16	151	626	13855	regulation of myeloid leukocyte differentiation
22612	0.00133	0.031	18	180	626	13855	gland morphogenesis
30335	0.00139	0.0323	34	436	626	13855	positive regulation of cell migration
31214	0.00141	0.0326	10	72	626	13855	biomineral formation
48588	0.00151	0.0347	12	98	626	13855	developmental cell growth
6892	0.00152	0.0347	16	153	626	13855	post-Golgi vesicle-mediated transport
60428	0.00157	0.0354	9	61	626	13855	lung epithelium development
60603	0.00157	0.0354	9	61	626	13855	mammary gland duct morphogenesis
46579	0.00157	0.0354	9	61	626	13855	positive regulation of Ras protein signal transduction
60828	0.00159	0.0357	25	291	626	13855	regulation of canonical Wnt receptor signaling pathway
10042	0.00163	0.0362	5	20	626	13855	response to manganese ion
60931	0.00166	0.0362	3	6	626	13855	sinoatrial node cell development
72034	0.00166	0.0362	3	6	626	13855	positive regulation of renal vesicle formation
32274	0.00166	0.0362	3	6	626	13855	gonadotropin secretion
32275	0.00166	0.0362	3	6	626	13855	luteinizing hormone secretion
46533	0.00166	0.0362	3	6	626	13855	negative regulation of photoreceptor cell differentiation
30111	0.00167	0.0363	32	407	626	13855	regulation of Wnt receptor signaling pathway
10627	0.00173	0.0375	63	961	626	13855	regulation of intracellular protein kinase cascade
51253	0.00175	0.0377	77	1225	626	13855	negative regulation of RNA metabolic process
90066	0.0018	0.0385	55	815	626	13855	regulation of anatomical structure size
42060	0.0018	0.0385	55	815	626	13855	wound healing
55021	0.00181	0.0385	11	87	626	13855	regulation of cardiac muscle tissue growth
45786	0.00185	0.0391	28	343	626	13855	negative regulation of cell cycle
23033	0.00187	0.0393	199	3689	626	13855	signaling pathway
60479	0.00189	0.0397	8	51	626	13855	lung cell differentiation
43087	0.00198	0.0397	43	602	626	13855	regulation of GTPase activity
33124	0.00198	0.0397	43	602	626	13855	regulation of GTP catabolic process
51272	0.00203	0.0397	34	446	626	13855	positive regulation of cellular component movement
60697	0.00204	0.0397	2	2	626	13855	positive regulation of phospholipid catabolic process
60468	0.00204	0.0397	2	2	626	13855	prevention of polyspermy
60467	0.00204	0.0397	2	2	626	13855	negative regulation of fertilization
71529	0.00204	0.0397	2	2	626	13855	cementum mineralization
51545	0.00204	0.0397	2	2	626	13855	negative regulation of elastin biosynthetic process
51543	0.00204	0.0397	2	2	626	13855	regulation of elastin biosynthetic process
42820	0.00204	0.0397	2	2	626	13855	vitamin B6 catabolic process
18964	0.00204	0.0397	2	2	626	13855	propylene metabolic process
21547	0.00204	0.0397	2	2	626	13855	midbrain-hindbrain boundary initiation
21501	0.00204	0.0397	2	2	626	13855	prechordal plate formation
32361	0.00204	0.0397	2	2	626	13855	pyridoxal phosphate catabolic process
32447	0.00204	0.0397	2	2	626	13855	protein urmylation
46947	0.00204	0.0397	2	2	626	13855	hydroxylysine biosynthetic process
46946	0.00204	0.0397	2	2	626	13855	hydroxylysine metabolic process
32456	0.00206	0.04	5	21	626	13855	endocytic recycling
51270	0.00208	0.0402	54	802	626	13855	regulation of cellular component movement
9966	0.00212	0.0402	113	1937	626	13855	regulation of signal transduction
51654	0.00213	0.0402	4	13	626	13855	establishment of mitochondrion localization
71709	0.00213	0.0402	4	13	626	13855	membrane assembly
34643	0.00213	0.0402	4	13	626	13855	mitochondrion localization, microtubule-mediated
47497	0.00213	0.0402	4	13	626	13855	mitochondrion transport along microtubule
30836	0.00213	0.0402	4	13	626	13855	positive regulation of actin filament depolymerization
45892	0.00219	0.0411	74	1178	626	13855	negative regulation of transcription, DNA-dependent
50680	0.00221	0.0414	13	116	626	13855	negative regulation of epithelial cell proliferation
3148	0.00232	0.0434	6	31	626	13855	outflow tract septum morphogenesis
48730	0.00236	0.0438	10	77	626	13855	epidermis morphogenesis
43244	0.00239	0.0442	14	131	626	13855	regulation of protein complex disassembly
3206	0.0024	0.0443	19	205	626	13855	cardiac chamber morphogenesis
16049	0.00243	0.0444	18	190	626	13855	cell growth
60045	0.00244	0.0444	8	53	626	13855	positive regulation of cardiac muscle cell proliferation
31069	0.00244	0.0444	8	53	626	13855	hair follicle morphogenesis
23051	0.00253	0.0458	114	1967	626	13855	regulation of signaling process
48514	0.00255	0.0458	40	557	626	13855	blood vessel morphogenesis
70507	0.00257	0.0458	16	161	626	13855	regulation of microtubule cytoskeleton organization
31345	0.00257	0.0458	16	161	626	13855	negative regulation of cell projection organization
1773	0.00257	0.0458	5	22	626	13855	myeloid dendritic cell activation
30334	0.00257	0.0458	51	755	626	13855	regulation of cell migration
43547	0.00269	0.0473	39	541	626	13855	positive regulation of GTPase activity
40017	0.0027	0.0473	34	454	626	13855	positive regulation of locomotion
2520	0.00272	0.0473	56	849	626	13855	immune system development
8361	0.00274	0.0473	41	577	626	13855	regulation of cell size
70830	0.00275	0.0473	8	54	626	13855	tight junction assembly
3197	0.00275	0.0473	8	54	626	13855	endocardial cushion development
30511	0.00275	0.0473	6	32	626	13855	positive regulation of transforming growth factor beta receptor signaling pathway
61138	0.00279	0.0473	24	287	626	13855	morphogenesis of a branching epithelium
7173	0.00279	0.0473	21	239	626	13855	epidermal growth factor receptor signaling pathway
60921	0.0028	0.0473	3	7	626	13855	sinoatrial node cell differentiation
1766	0.0028	0.0473	3	7	626	13855	membrane raft polarization
21999	0.0028	0.0473	3	7	626	13855	neural plate anterior/posterior regionalization
30575	0.0028	0.0473	3	7	626	13855	nuclear body organization
31580	0.0028	0.0473	3	7	626	13855	membrane raft distribution
46633	0.0028	0.0473	3	7	626	13855	alpha-beta T cell proliferation
45935	0.00282	0.0475	102	1735	626	13855	positive regulation of nucleobase, nucleoside, nucleotide and nucleic acid metabolic process
33077	0.00286	0.0478	10	79	626	13855	T cell differentiation in the thymus
1701	0.00286	0.0478	39	543	626	13855	in utero embryonic development
35022	0.00287	0.0478	4	14	626	13855	positive regulation of Rac protein signal transduction
2062	0.00296	0.049	12	106	626	13855	chondrocyte differentiation
16481	0.00303	0.05	74	1193	626	13855	negative regulation of transcription
