# Supplementary material for: Gene and transposable element methylation in great tit (Parus major) brain and blood
Source: BMC Genomics. 2016 May 4;17:332. doi: 10.1186/s12864-016-2653-y (PMC4855439; doi:10.1186/s12864-016-2653-y)
Supplement: Additional file 4: — Full GO-enrichment analysis for upper and lower non-CpG methylated genes: Tables S1 to S6. (XLSX 126 kb) [file 12864_2016_2653_MOESM4_ESM.xlsx]

## Sheet: START
Supplementary file 4: Full GO-enrichment analysis for upper and lower non-CpG methylated genes.
Table S1	Go enrichment for the lower bin of TSS non-CpG methylation
Table S2	Go enrichment for the lower bin of gene body non-CpG methylation
Table S3	Go enrichment for the lower bin of TTS non-CpG methylation
Table S4	Go enrichment for the upper bin of TSS non-CpG methylation
Table S5	Go enrichment for the upper bin of TTS non-CpG methylation
Table S6	Go enrichment for the upper bin of gene body non-CpG methylation

## Sheet: Table S1
Table S1: Go enrichment for the lower bin of TSS non-CpG methylation
GO-ID	p-value	corr p-value	x	n	X	N	Description
30035	0.00031242	0.34573	7	34	549	13855	microspike assembly
34976	0.00031904	0.34573	17	166	549	13855	response to endoplasmic reticulum stress
70997	0.0003735	0.34573	11	82	549	13855	neuron death
51683	0.00039923	0.34573	5	17	549	13855	establishment of Golgi localization
71445	0.00042819	0.34573	14	125	549	13855	cellular response to protein stimulus
51402	0.0004831	0.34573	9	59	549	13855	neuron apoptosis
30970	0.00064412	0.34573	4	11	549	13855	retrograde protein transport, ER to cytosol
34605	0.00068951	0.34573	11	88	549	13855	cellular response to heat
51789	0.00076283	0.34573	17	179	549	13855	response to protein stimulus
70647	0.00087495	0.34573	46	718	549	13855	protein modification by small protein conjugation or removal
43067	0.00090731	0.34573	84	1518	549	13855	regulation of programmed cell death
90199	0.00093271	0.34573	8	52	549	13855	regulation of release of cytochrome c from mitochondria
46847	0.00099215	0.34573	6	30	549	13855	filopodium assembly
19219	0.0011805	0.35774	190	3973	549	13855	regulation of nucleobase, nucleoside, nucleotide and nucleic acid metabolic process
90005	0.00131	0.35774	4	13	549	13855	negative regulation of establishment of protein localization in plasma membrane
51171	0.0013971	0.35774	193	4058	549	13855	regulation of nitrogen compound metabolic process
71108	0.0014418	0.35774	5	22	549	13855	protein K48-linked deubiquitination
42981	0.001495	0.35774	82	1500	549	13855	regulation of apoptosis
51252	0.0015005	0.35774	144	2905	549	13855	regulation of RNA metabolic process
10498	0.0020263	0.44883	24	319	549	13855	proteasomal protein catabolic process
10941	0.0021627	0.44883	85	1586	549	13855	regulation of cell death
51645	0.0021797	0.44883	5	24	549	13855	Golgi localization
6984	0.0023125	0.45547	12	117	549	13855	ER-nucleus signaling pathway
43161	0.0025195	0.47232	23	306	549	13855	proteasomal ubiquitin-dependent protein catabolic process
10468	0.0026066	0.47232	179	3773	549	13855	regulation of gene expression
8589	0.0029195	0.49425	10	90	549	13855	regulation of smoothened signaling pathway
6355	0.0031011	0.49425	136	2771	549	13855	regulation of transcription, DNA-dependent
30968	0.0031636	0.49425	11	106	549	13855	endoplasmic reticulum unfolded protein response
51453	0.0033585	0.49425	7	50	549	13855	regulation of intracellular pH
8219	0.0035287	0.49425	52	896	549	13855	cell death
30641	0.0037629	0.49425	7	51	549	13855	regulation of cellular pH
7214	0.0040336	0.49425	6	39	549	13855	gamma-aminobutyric acid signaling pathway
9987	0.0040409	0.49425	498	12058	549	13855	cellular process
16265	0.0043104	0.49425	52	905	549	13855	death
34620	0.004514	0.49425	11	111	549	13855	cellular response to unfolded protein
35105	0.0045783	0.49425	2	3	549	13855	sterol regulatory element binding protein nuclear translocation
34086	0.0045783	0.49425	2	3	549	13855	maintenance of sister chromatid cohesion
34088	0.0045783	0.49425	2	3	549	13855	maintenance of mitotic sister chromatid cohesion
3167	0.0045783	0.49425	2	3	549	13855	atrioventricular bundle cell differentiation
90343	0.0045783	0.49425	2	3	549	13855	positive regulation of cell aging
46884	0.0045783	0.49425	2	3	549	13855	follicle-stimulating hormone secretion
32446	0.0046868	0.49425	38	617	549	13855	protein modification by small protein conjugation
51216	0.0046915	0.49425	19	248	549	13855	cartilage development
16567	0.0048991	0.50438	36	578	549	13855	protein ubiquitination
17038	0.0051255	0.51597	18	232	549	13855	protein import
1821	0.005879	0.55331	4	19	549	13855	histamine secretion
1501	0.0059887	0.55331	46	793	549	13855	skeletal system development
6511	0.00615	0.55331	28	426	549	13855	ubiquitin-dependent protein catabolic process
6986	0.0063054	0.55331	14	166	549	13855	response to unfolded protein
45449	0.0064854	0.55331	143	2993	549	13855	regulation of transcription
6915	0.00655	0.55331	46	797	549	13855	apoptosis
7264	0.0067862	0.55331	32	509	549	13855	small GTPase mediated signal transduction
9059	0.0068833	0.55331	138	2880	549	13855	macromolecule biosynthetic process
8624	0.0070124	0.55331	7	57	549	13855	induction of apoptosis by extracellular signals
44260	0.0072156	0.55331	264	5946	549	13855	cellular macromolecule metabolic process
6139	0.0075485	0.55331	168	3601	549	13855	nucleobase, nucleoside, nucleotide and nucleic acid metabolic process
18394	0.008046	0.55331	3	11	549	13855	peptidyl-lysine acetylation
2441	0.008046	0.55331	3	11	549	13855	histamine secretion involved in inflammatory response
2553	0.008046	0.55331	3	11	549	13855	histamine secretion by mast cell
2349	0.008046	0.55331	3	11	549	13855	histamine production involved in inflammatory response
7004	0.008046	0.55331	3	11	549	13855	telomere maintenance via telomerase
19941	0.0083269	0.55331	28	436	549	13855	modification-dependent protein catabolic process
44237	0.0085247	0.55331	338	7835	549	13855	cellular metabolic process
18409	0.0085271	0.55331	4	21	549	13855	peptide or protein amino-terminal blocking
51568	0.0085271	0.55331	4	21	549	13855	histone H3-K4 methylation
51608	0.0085271	0.55331	4	21	549	13855	histamine transport
52551	0.0089164	0.55331	2	4	549	13855	response to defense-related nitric oxide production by other organism involved in symbiotic interaction
52565	0.0089164	0.55331	2	4	549	13855	response to defense-related host nitric oxide production
60154	0.0089164	0.55331	2	4	549	13855	cellular process regulating host cell cycle in response to virus
1757	0.0089164	0.55331	2	4	549	13855	somite specification
90043	0.0089164	0.55331	2	4	549	13855	regulation of tubulin deacetylation
19055	0.0089164	0.55331	2	4	549	13855	modification by virus of host cell cycle regulation
30505	0.0089164	0.55331	2	4	549	13855	inorganic diphosphate transport
50794	0.0096776	0.56812	360	8415	549	13855	regulation of cellular process
71456	0.0098942	0.56812	10	107	549	13855	cellular response to hypoxia
51932	0.010102	0.56812	4	22	549	13855	synaptic transmission, GABAergic
43632	0.010201	0.56812	28	443	549	13855	modification-dependent macromolecule catabolic process
48562	0.010208	0.56812	27	423	549	13855	embryonic organ morphogenesis
34645	0.010242	0.56812	134	2819	549	13855	cellular macromolecule biosynthetic process
30163	0.01041	0.56812	34	566	549	13855	protein catabolic process
2000001	0.010416	0.56812	3	12	549	13855	regulation of DNA damage checkpoint
30011	0.010416	0.56812	3	12	549	13855	maintenance of cell polarity
90168	0.010416	0.56812	3	12	549	13855	Golgi reassembly
51603	0.010716	0.56812	32	526	549	13855	proteolysis involved in cellular protein catabolic process
6886	0.010884	0.56812	44	778	549	13855	intracellular protein transport
10638	0.011006	0.56812	24	366	549	13855	positive regulation of organelle organization
45055	0.011019	0.56812	7	62	549	13855	regulated secretory pathway
48568	0.01107	0.56812	36	610	549	13855	embryonic organ development
12501	0.011162	0.56812	46	822	549	13855	programmed cell death
10556	0.011486	0.57812	158	3400	549	13855	regulation of macromolecule biosynthetic process
7080	0.011853	0.58363	4	23	549	13855	mitotic metaphase plate congression
46835	0.011853	0.58363	4	23	549	13855	carbohydrate phosphorylation
43473	0.012769	0.59251	11	128	549	13855	pigmentation
35305	0.013148	0.59251	3	13	549	13855	negative regulation of dephosphorylation
6474	0.013148	0.59251	3	13	549	13855	N-terminal protein amino acid acetylation
15988	0.013788	0.59251	4	24	549	13855	energy coupled proton transport, against electrochemical gradient
15991	0.013788	0.59251	4	24	549	13855	ATP hydrolysis coupled proton transport
33044	0.014208	0.59251	14	183	549	13855	regulation of chromosome organization
31056	0.014219	0.59251	11	130	549	13855	regulation of histone modification
31326	0.014237	0.59251	169	3685	549	13855	regulation of cellular biosynthetic process
60932	0.014472	0.59251	2	5	549	13855	His-Purkinje system cell differentiation
18076	0.014472	0.59251	2	5	549	13855	N-terminal peptidyl-lysine acetylation
730	0.014472	0.59251	2	5	549	13855	DNA recombinase assembly
35544	0.014472	0.59251	2	5	549	13855	negative regulation of SNARE complex assembly
45003	0.014472	0.59251	2	5	549	13855	double-strand break repair via synthesis-dependent strand annealing
34334	0.014472	0.59251	2	5	549	13855	adherens junction maintenance
32025	0.014472	0.59251	2	5	549	13855	response to cobalt ion
8625	0.014663	0.59251	5	37	549	13855	induction of apoptosis via death domain receptors
10821	0.01472	0.59251	8	81	549	13855	regulation of mitochondrion organization
43687	0.015176	0.59251	114	2382	549	13855	post-translational protein modification
6357	0.015504	0.59251	88	1780	549	13855	regulation of transcription from RNA polymerase II promoter
60255	0.015602	0.59251	206	4594	549	13855	regulation of macromolecule metabolic process
70585	0.015765	0.59251	8	82	549	13855	protein localization in mitochondrion
35066	0.015911	0.59251	4	25	549	13855	positive regulation of histone acetylation
90200	0.015911	0.59251	4	25	549	13855	positive regulation of release of cytochrome c from mitochondria
31365	0.015911	0.59251	4	25	549	13855	N-terminal protein amino acid modification
44257	0.015958	0.59251	32	542	549	13855	cellular protein catabolic process
70727	0.016189	0.59251	56	1060	549	13855	cellular macromolecule localization
71218	0.016249	0.59251	3	14	549	13855	cellular response to misfolded protein
10935	0.016249	0.59251	3	14	549	13855	regulation of macrophage cytokine production
10586	0.016249	0.59251	3	14	549	13855	miRNA metabolic process
90342	0.016249	0.59251	3	14	549	13855	regulation of cell aging
6278	0.016249	0.59251	3	14	549	13855	RNA-dependent DNA replication
45955	0.016249	0.59251	3	14	549	13855	negative regulation of calcium ion-dependent exocytosis
35329	0.016349	0.59251	5	38	549	13855	hippo signaling cascade
6351	0.016767	0.6028	91	1855	549	13855	transcription, DNA-dependent
31323	0.017262	0.60847	237	5369	549	13855	regulation of cellular metabolic process
9889	0.017859	0.60847	170	3732	549	13855	regulation of biosynthetic process
32774	0.017888	0.60847	91	1860	549	13855	RNA biosynthetic process
9408	0.018383	0.60847	11	135	549	13855	response to heat
50714	0.01867	0.60847	9	101	549	13855	positive regulation of protein secretion
70234	0.019724	0.60847	3	15	549	13855	positive regulation of T cell apoptosis
60911	0.019724	0.60847	3	15	549	13855	cardiac cell fate commitment
45727	0.019785	0.60847	9	102	549	13855	positive regulation of translation
10608	0.020086	0.60847	34	594	549	13855	posttranscriptional regulation of gene expression
6096	0.020099	0.60847	5	40	549	13855	glycolysis
34613	0.020529	0.60847	55	1052	549	13855	cellular protein localization
33043	0.020748	0.60847	47	876	549	13855	regulation of organelle organization
42471	0.020944	0.60847	16	230	549	13855	ear morphogenesis
80090	0.021041	0.60847	221	4996	549	13855	regulation of primary metabolic process
16070	0.021068	0.60847	123	2623	549	13855	RNA metabolic process
50715	0.021102	0.60847	6	55	549	13855	positive regulation of cytokine secretion
60931	0.021142	0.60847	2	6	549	13855	sinoatrial node cell development
60465	0.021142	0.60847	2	6	549	13855	pharynx development
60290	0.021142	0.60847	2	6	549	13855	transdifferentiation
60295	0.021142	0.60847	2	6	549	13855	regulation of cilium movement involved in cell motility
60296	0.021142	0.60847	2	6	549	13855	regulation of cilium beat frequency involved in ciliary motility
10159	0.021142	0.60847	2	6	549	13855	specification of organ position
33153	0.021142	0.60847	2	6	549	13855	T cell receptor V(D)J recombination
32878	0.021142	0.60847	2	6	549	13855	regulation of establishment or maintenance of cell polarity
2568	0.021142	0.60847	2	6	549	13855	somatic diversification of T cell receptor genes
2681	0.021142	0.60847	2	6	549	13855	somatic recombination of T cell receptor gene segments
32274	0.021142	0.60847	2	6	549	13855	gonadotropin secretion
32275	0.021142	0.60847	2	6	549	13855	luteinizing hormone secretion
55095	0.021142	0.60847	2	6	549	13855	lipoprotein mediated signaling
55096	0.021142	0.60847	2	6	549	13855	low-density lipoprotein mediated signaling
71478	0.021282	0.60847	11	138	549	13855	cellular response to radiation
60326	0.021282	0.60847	11	138	549	13855	cell chemotaxis
90304	0.021489	0.60847	145	3149	549	13855	nucleic acid metabolic process
6626	0.02203	0.60847	7	71	549	13855	protein targeting to mitochondrion
7628	0.02203	0.60847	7	71	549	13855	adult walking behavior
60	0.022871	0.60847	6	56	549	13855	protein import into nucleus, translocation
7610	0.02313	0.60847	57	1104	549	13855	behavior
19222	0.023138	0.60847	252	5776	549	13855	regulation of metabolic process
6188	0.023576	0.60847	3	16	549	13855	IMP biosynthetic process
45292	0.023576	0.60847	3	16	549	13855	nuclear mRNA cis splicing, via spliceosome
16180	0.023576	0.60847	3	16	549	13855	snRNA processing
16073	0.023576	0.60847	3	16	549	13855	snRNA metabolic process
7626	0.023884	0.60847	34	602	549	13855	locomotory behavior
30036	0.024026	0.60847	33	581	549	13855	actin cytoskeleton organization
9612	0.024147	0.60847	16	234	549	13855	response to mechanical stimulus
71453	0.024244	0.60847	10	123	549	13855	cellular response to oxygen levels
6814	0.024737	0.60847	6	57	549	13855	sodium ion transport
50789	0.025748	0.60847	375	8914	549	13855	regulation of biological process
43065	0.025772	0.60847	32	563	549	13855	positive regulation of apoptosis
16579	0.026136	0.60847	8	90	549	13855	protein deubiquitination
71216	0.026356	0.60847	17	256	549	13855	cellular response to biotic stimulus
10833	0.026395	0.60847	4	29	549	13855	telomere maintenance via telomere lengthening
51303	0.02671	0.60847	5	43	549	13855	establishment of chromosome localization
50000	0.02671	0.60847	5	43	549	13855	chromosome localization
723	0.026969	0.60847	7	74	549	13855	telomere maintenance
44265	0.027028	0.60847	46	869	549	13855	cellular macromolecule catabolic process
45787	0.027064	0.60847	15	218	549	13855	positive regulation of cell cycle
6807	0.027074	0.60847	191	4288	549	13855	nitrogen compound metabolic process
9266	0.027156	0.60847	14	199	549	13855	response to temperature stimulus
51276	0.027456	0.60847	47	892	549	13855	chromosome organization
43069	0.027458	0.60847	42	782	549	13855	negative regulation of programmed cell death
70230	0.027804	0.60847	3	17	549	13855	positive regulation of lymphocyte apoptosis
51788	0.027804	0.60847	3	17	549	13855	response to misfolded protein
31468	0.027804	0.60847	3	17	549	13855	nuclear envelope reassembly
43068	0.028088	0.60847	32	567	549	13855	positive regulation of programmed cell death
8380	0.028407	0.60847	23	379	549	13855	RNA splicing
6996	0.028534	0.60847	136	2962	549	13855	organelle organization
32200	0.02877	0.60847	7	75	549	13855	telomere organization
12	0.028831	0.60847	2	7	549	13855	single strand break repair
35308	0.028831	0.60847	2	7	549	13855	negative regulation of protein amino acid dephosphorylation
70235	0.028831	0.60847	2	7	549	13855	regulation of activation-induced cell death of T cells
60923	0.028831	0.60847	2	7	549	13855	cardiac muscle cell fate commitment
60921	0.028831	0.60847	2	7	549	13855	sinoatrial node cell differentiation
8627	0.028831	0.60847	2	7	549	13855	induction of apoptosis by ionic changes
10587	0.028831	0.60847	2	7	549	13855	miRNA catabolic process
3164	0.028831	0.60847	2	7	549	13855	His-Purkinje system development
3166	0.028831	0.60847	2	7	549	13855	bundle of His development
48644	0.028831	0.60847	2	7	549	13855	muscle organ morphogenesis
6003	0.028831	0.60847	2	7	549	13855	fructose 2,6-bisphosphate metabolic process
45063	0.028831	0.60847	2	7	549	13855	T-helper 1 cell differentiation
31662	0.028831	0.60847	2	7	549	13855	positive regulation of cyclin-dependent protein kinase activity involved in G2/M
31660	0.028831	0.60847	2	7	549	13855	regulation of cyclin-dependent protein kinase activity involved in G2/M
7406	0.028831	0.60847	2	7	549	13855	negative regulation of neuroblast proliferation
30951	0.028831	0.60847	2	7	549	13855	establishment or maintenance of microtubule cytoskeleton polarity
1953	0.029187	0.60847	5	44	549	13855	negative regulation of cell-matrix adhesion
2063	0.029187	0.60847	5	44	549	13855	chondrocyte development
44238	0.029399	0.60847	325	7646	549	13855	primary metabolic process
7049	0.0296	0.60847	66	1324	549	13855	cell cycle
33365	0.029842	0.60847	28	485	549	13855	protein localization in organelle
10467	0.03056	0.60847	137	2993	549	13855	gene expression
6839	0.03064	0.60847	11	146	549	13855	mitochondrial transport
30433	0.030935	0.60847	6	60	549	13855	ER-associated protein catabolic process
70232	0.031804	0.60847	5	45	549	13855	regulation of T cell apoptosis
17158	0.031804	0.60847	5	45	549	13855	regulation of calcium ion-dependent exocytosis
79	0.032077	0.60847	9	111	549	13855	regulation of cyclin-dependent protein kinase activity
6000	0.032407	0.60847	3	18	549	13855	fructose metabolic process
15985	0.032407	0.60847	3	18	549	13855	energy coupled proton transport, down electrochemical gradient
15986	0.032407	0.60847	3	18	549	13855	ATP synthesis coupled proton transport
30004	0.032612	0.60847	7	77	549	13855	cellular monovalent inorganic cation homeostasis
90201	0.032878	0.60847	4	31	549	13855	negative regulation of release of cytochrome c from mitochondria
46068	0.032878	0.60847	4	31	549	13855	cGMP metabolic process
6464	0.032898	0.60847	122	2642	549	13855	protein modification process
21680	0.033207	0.60847	6	61	549	13855	cerebellar Purkinje cell layer development
46034	0.033207	0.60847	6	61	549	13855	ATP metabolic process
16570	0.033692	0.60847	22	365	549	13855	histone modification
48863	0.033758	0.60847	16	244	549	13855	stem cell differentiation
35065	0.034564	0.60847	5	46	549	13855	regulation of histone acetylation
40018	0.034564	0.60847	5	46	549	13855	positive regulation of multicellular organism growth
45185	0.034809	0.60847	11	149	549	13855	maintenance of protein location
16569	0.036386	0.60847	22	368	549	13855	covalent chromatin modification
8334	0.036437	0.60847	4	32	549	13855	histone mRNA metabolic process
51310	0.036437	0.60847	4	32	549	13855	metaphase plate congression
80135	0.036628	0.60847	23	389	549	13855	regulation of cellular response to stress
31058	0.036782	0.60847	7	79	549	13855	positive regulation of histone modification
71420	0.037381	0.60847	3	19	549	13855	cellular response to histamine
6515	0.037381	0.60847	3	19	549	13855	misfolded or incompletely synthesized protein catabolic process
7263	0.037381	0.60847	3	19	549	13855	nitric oxide mediated signal transduction
52564	0.037446	0.60847	2	8	549	13855	response to immune response of other organism involved in symbiotic interaction
52572	0.037446	0.60847	2	8	549	13855	response to host immune response
70544	0.037446	0.60847	2	8	549	13855	histone H3-K36 demethylation
290	0.037446	0.60847	2	8	549	13855	deadenylation-dependent decapping of nuclear-transcribed mRNA
61037	0.037446	0.60847	2	8	549	13855	negative regulation of cartilage development
60762	0.037446	0.60847	2	8	549	13855	regulation of branching involved in mammary gland duct morphogenesis
71404	0.037446	0.60847	2	8	549	13855	cellular response to low-density lipoprotein stimulus
51984	0.037446	0.60847	2	8	549	13855	positive regulation of chromosome segregation
51890	0.037446	0.60847	2	8	549	13855	regulation of cardioblast differentiation
51891	0.037446	0.60847	2	8	549	13855	positive regulation of cardioblast differentiation
3352	0.037446	0.60847	2	8	549	13855	regulation of cilium movement
6927	0.037446	0.60847	2	8	549	13855	transformed cell apoptosis
6857	0.037446	0.60847	2	8	549	13855	oligopeptide transport
7386	0.037446	0.60847	2	8	549	13855	compartment pattern formation
31339	0.037446	0.60847	2	8	549	13855	negative regulation of vesicle fusion
90068	0.037475	0.60847	14	208	549	13855	positive regulation of cell cycle process
70887	0.038049	0.60847	89	1876	549	13855	cellular response to chemical stimulus
288	0.038068	0.60847	6	63	549	13855	nuclear-transcribed mRNA catabolic process, deadenylation-dependent decay
6350	0.038341	0.60847	92	1947	549	13855	transcription
819	0.038993	0.60847	7	80	549	13855	sister chromatid segregation
60324	0.038993	0.60847	7	80	549	13855	face development
19827	0.039304	0.60847	13	190	549	13855	stem cell maintenance
43969	0.039625	0.60847	1	1	549	13855	histone H2B acetylation
296	0.039625	0.60847	1	1	549	13855	spermine transport
354	0.039625	0.60847	1	1	549	13855	cis assembly of pre-catalytic spliceosome
416	0.039625	0.60847	1	1	549	13855	positive regulation of histone H3-K36 methylation
60464	0.039625	0.60847	1	1	549	13855	lung lobe formation
60540	0.039625	0.60847	1	1	549	13855	diaphragm morphogenesis
71459	0.039625	0.60847	1	1	549	13855	protein localization to chromosome, centromeric region
60007	0.039625	0.60847	1	1	549	13855	linear vestibuloocular reflex
71423	0.039625	0.60847	1	1	549	13855	malate transmembrane transport
9231	0.039625	0.60847	1	1	549	13855	riboflavin biosynthetic process
9398	0.039625	0.60847	1	1	549	13855	FMN biosynthetic process
50668	0.039625	0.60847	1	1	549	13855	positive regulation of homocysteine metabolic process
2146	0.039625	0.60847	1	1	549	13855	steroid hormone receptor nuclear translocation
2147	0.039625	0.60847	1	1	549	13855	glucocorticoid receptor nuclear translocation
32848	0.039625	0.60847	1	1	549	13855	negative regulation of cellular pH reduction
51102	0.039625	0.60847	1	1	549	13855	DNA ligation involved in DNA recombination
33490	0.039625	0.60847	1	1	549	13855	cholesterol biosynthetic process via lathosterol
42635	0.039625	0.60847	1	1	549	13855	positive regulation of hair cycle
21919	0.039625	0.60847	1	1	549	13855	BMP signaling pathway involved in spinal cord dorsal/ventral patterning
45764	0.039625	0.60847	1	1	549	13855	positive regulation of cellular amino acid metabolic process
7070	0.039625	0.60847	1	1	549	13855	negative regulation of transcription from RNA polymerase II promoter, mitotic
7068	0.039625	0.60847	1	1	549	13855	negative regulation of transcription, mitotic
45186	0.039625	0.60847	1	1	549	13855	zonula adherens assembly
46604	0.039625	0.60847	1	1	549	13855	positive regulation of mitotic centrosome separation
31337	0.039625	0.60847	1	1	549	13855	positive regulation of sulfur amino acid metabolic process
15743	0.039625	0.60847	1	1	549	13855	malate transport
15709	0.039625	0.60847	1	1	549	13855	thiosulfate transport
46444	0.039625	0.60847	1	1	549	13855	FMN metabolic process
46587	0.039625	0.60847	1	1	549	13855	positive regulation of calcium-dependent cell-cell adhesion
46586	0.039625	0.60847	1	1	549	13855	regulation of calcium-dependent cell-cell adhesion
31647	0.040105	0.61331	14	210	549	13855	regulation of protein stability
44070	0.04021	0.61331	4	33	549	13855	regulation of anion transport
9057	0.040656	0.61613	51	1006	549	13855	macromolecule catabolic process
71214	0.040667	0.61613	17	270	549	13855	cellular response to abiotic stimulus
51651	0.040968	0.61862	11	153	549	13855	maintenance of location in cell
6885	0.041289	0.61962	7	81	549	13855	regulation of pH
51130	0.041603	0.61962	50	985	549	13855	positive regulation of cellular component organization
10942	0.042167	0.61962	32	587	549	13855	positive regulation of cell death
51235	0.042595	0.61962	12	173	549	13855	maintenance of location
48313	0.042721	0.61962	3	20	549	13855	Golgi inheritance
48308	0.042721	0.61962	3	20	549	13855	organelle inheritance
30825	0.042721	0.61962	3	20	549	13855	positive regulation of cGMP metabolic process
34641	0.04305	0.61962	178	4025	549	13855	cellular nitrogen compound metabolic process
51656	0.043202	0.61962	15	232	549	13855	establishment of organelle localization
9117	0.04336	0.61962	23	396	549	13855	nucleotide metabolic process
16571	0.04336	0.61962	6	65	549	13855	histone methylation
34968	0.04371	0.61962	5	49	549	13855	histone lysine methylation
44272	0.043903	0.61962	10	136	549	13855	sulfur compound biosynthetic process
30857	0.044197	0.61962	4	34	549	13855	negative regulation of epithelial cell differentiation
6753	0.044391	0.61962	23	397	549	13855	nucleoside phosphate metabolic process
61053	0.044718	0.61962	9	118	549	13855	somite development
43281	0.04563	0.61962	17	274	549	13855	regulation of caspase activity
65007	0.045785	0.61962	397	9557	549	13855	biological regulation
61136	0.046057	0.61962	11	156	549	13855	regulation of proteasomal protein catabolic process
1947	0.046141	0.61962	7	83	549	13855	heart looping
51017	0.046141	0.61962	7	83	549	13855	actin filament bundle assembly
30166	0.046171	0.61962	6	66	549	13855	proteoglycan biosynthetic process
43412	0.046209	0.61962	126	2773	549	13855	macromolecule modification
51093	0.046617	0.61962	47	925	549	13855	negative regulation of developmental process
6261	0.046762	0.61962	9	119	549	13855	DNA-dependent DNA replication
43032	0.046903	0.61962	2	9	549	13855	positive regulation of macrophage activation
35435	0.046903	0.61962	2	9	549	13855	phosphate transmembrane transport
71402	0.046903	0.61962	2	9	549	13855	cellular response to lipoprotein stimulus
70842	0.046903	0.61962	2	9	549	13855	aggresome assembly
70841	0.046903	0.61962	2	9	549	13855	inclusion body assembly
2329	0.046903	0.61962	2	9	549	13855	pre-B cell differentiation
32933	0.046903	0.61962	2	9	549	13855	SREBP-mediated signaling pathway
72160	0.046903	0.61962	2	9	549	13855	nephron tubule epithelial cell differentiation
10573	0.046903	0.61962	2	9	549	13855	vascular endothelial growth factor production
3163	0.046903	0.61962	2	9	549	13855	sinoatrial node development
45607	0.046903	0.61962	2	9	549	13855	regulation of auditory receptor cell differentiation
45631	0.046903	0.61962	2	9	549	13855	regulation of mechanoreceptor differentiation
45842	0.046903	0.61962	2	9	549	13855	positive regulation of mitotic metaphase/anaphase transition
14824	0.046903	0.61962	2	9	549	13855	artery smooth muscle contraction
45329	0.046903	0.61962	2	9	549	13855	carnitine biosynthetic process
7521	0.046903	0.61962	2	9	549	13855	muscle cell fate determination
31054	0.046903	0.61962	2	9	549	13855	pre-microRNA processing
90003	0.047051	0.61962	5	50	549	13855	regulation of establishment of protein localization in plasma membrane
32319	0.047275	0.61962	16	255	549	13855	regulation of Rho GTPase activity
32320	0.047576	0.61962	21	358	549	13855	positive regulation of Ras GTPase activity
43583	0.047591	0.61962	23	400	549	13855	ear development
90311	0.048397	0.61962	4	35	549	13855	regulation of protein amino acid deacetylation
22616	0.048397	0.61962	4	35	549	13855	DNA strand elongation
8595	0.04842	0.61962	3	21	549	13855	anterior/posterior axis specification, embryo
33598	0.04842	0.61962	3	21	549	13855	mammary gland epithelial cell proliferation
46040	0.04842	0.61962	3	21	549	13855	IMP metabolic process
31664	0.04842	0.61962	3	21	549	13855	regulation of lipopolysaccharide-mediated signaling pathway
7351	0.04842	0.61962	3	21	549	13855	tripartite regional subdivision
7350	0.04842	0.61962	3	21	549	13855	blastoderm segmentation
43066	0.048659	0.62035	40	771	549	13855	negative regulation of apoptosis
45892	0.048751	0.62035	58	1178	549	13855	negative regulation of transcription, DNA-dependent
48864	0.049989	0.63431	13	197	549	13855	stem cell development

## Sheet: Table S2
Table S2: Go enrichment for the lower bin of gene body non-CpG methylation
GO-ID	p-value	corr p-value	x	n	X	N	Description
16071	3.6358e-17	1.158e-13	59	690	344	13855	mRNA metabolic process
6396	2.1681e-16	3.4527e-13	60	739	344	13855	RNA processing
10467	4.6824e-16	4.9712e-13	140	2993	344	13855	gene expression
16070	3.1036e-14	1.5921e-11	124	2623	344	13855	RNA metabolic process
22613	3.4768e-14	1.5921e-11	36	323	344	13855	ribonucleoprotein complex biogenesis
90304	3.6076e-14	1.5921e-11	140	3149	344	13855	nucleic acid metabolic process
34623	4.0774e-14	1.5921e-11	35	307	344	13855	cellular macromolecular complex disassembly
6413	4.4773e-14	1.5921e-11	28	194	344	13855	translational initiation
32984	4.4988e-14	1.5921e-11	35	308	344	13855	macromolecular complex disassembly
6412	7.9245e-14	2.5239e-11	37	350	344	13855	translation
43624	4.5309e-13	1.3119e-10	32	279	344	13855	cellular protein complex disassembly
43241	5.0023e-13	1.3277e-10	32	280	344	13855	protein complex disassembly
70560	6.6621e-13	1.6322e-10	9	12	344	13855	protein secretion by platelet
42254	1.0313e-12	2.3461e-10	26	188	344	13855	ribosome biogenesis
6414	4.4185e-12	9.3819e-10	24	169	344	13855	translational elongation
6139	6.7223e-12	1.3382e-09	147	3601	344	13855	nucleobase, nucleoside, nucleotide and nucleic acid metabolic process
34621	1.4125e-11	2.5105e-09	60	950	344	13855	cellular macromolecular complex subunit organization
90315	1.4188e-11	2.5105e-09	9	15	344	13855	negative regulation of protein targeting to membrane
8380	1.9352e-11	3.244e-09	35	379	344	13855	RNA splicing
34641	3.1035e-11	4.9423e-09	157	4025	344	13855	cellular nitrogen compound metabolic process
6397	5.4564e-11	8.2755e-09	38	456	344	13855	mRNA processing
6415	6.8294e-11	9.8871e-09	21	145	344	13855	translational termination
6807	1.6321e-10	2.2601e-08	162	4288	344	13855	nitrogen compound metabolic process
377	1.8968e-10	2.4165e-08	27	254	344	13855	RNA splicing, via transesterification reactions with bulged adenosine as nucleophile
398	1.8968e-10	2.4165e-08	27	254	344	13855	nuclear mRNA splicing, via spliceosome
51895	2.3982e-10	2.9378e-08	9	19	344	13855	negative regulation of focal adhesion assembly
6614	2.572e-10	3.034e-08	17	98	344	13855	SRP-dependent cotranslational protein targeting to membrane
375	3.2208e-10	3.6636e-08	27	260	344	13855	RNA splicing, via transesterification reactions
6613	3.5762e-10	3.9276e-08	17	100	344	13855	cotranslational protein targeting to membrane
184	1.0659e-09	1.1316e-07	17	107	344	13855	nuclear-transcribed mRNA catabolic process, nonsense-mediated decay
19083	1.6103e-09	1.6545e-07	16	96	344	13855	viral transcription
44260	1.765e-09	1.7567e-07	202	5946	344	13855	cellular macromolecule metabolic process
45047	2.2048e-09	2.1279e-07	17	112	344	13855	protein targeting to ER
6612	3.1184e-09	2.9212e-07	20	161	344	13855	protein targeting to membrane
10763	4.6488e-09	4.2304e-07	9	25	344	13855	positive regulation of fibroblast migration
19080	5.3891e-09	4.7616e-07	16	104	344	13855	viral genome expression
6364	5.5316e-09	4.7616e-07	18	134	344	13855	rRNA processing
44237	9.8353e-09	8.2435e-07	245	7835	344	13855	cellular metabolic process
34645	1.2802e-08	1.0455e-06	114	2819	344	13855	cellular macromolecule biosynthetic process
34470	1.6697e-08	1.3295e-06	23	232	344	13855	ncRNA processing
22411	1.7546e-08	1.363e-06	39	584	344	13855	cellular component disassembly
9059	2.2236e-08	1.6862e-06	115	2880	344	13855	macromolecule biosynthetic process
16072	2.7146e-08	2.0107e-06	18	148	344	13855	rRNA metabolic process
43170	3.6219e-08	2.6218e-06	208	6376	344	13855	macromolecule metabolic process
19058	4.9011e-08	3.4689e-06	19	171	344	13855	viral infectious cycle
956	5.4036e-08	3.7414e-06	20	190	344	13855	nuclear-transcribed mRNA catabolic process
33137	5.6724e-08	3.844e-06	10	42	344	13855	negative regulation of peptidyl-serine phosphorylation
70972	6.8013e-08	4.5129e-06	17	140	344	13855	protein localization in endoplasmic reticulum
34660	7.2155e-08	4.6901e-06	27	334	344	13855	ncRNA metabolic process
32272	8.6286e-08	5.4964e-06	14	95	344	13855	negative regulation of protein polymerization
10801	1.2902e-07	8.0572e-06	9	35	344	13855	negative regulation of peptidyl-threonine phosphorylation
90313	1.6829e-07	1.0308e-05	9	36	344	13855	regulation of protein targeting to membrane
6402	1.7574e-07	1.0561e-05	20	204	344	13855	mRNA catabolic process
43933	2.2754e-07	1.3421e-05	79	1806	344	13855	macromolecular complex subunit organization
44249	2.6351e-07	1.5168e-05	137	3789	344	13855	cellular biosynthetic process
6401	2.682e-07	1.5168e-05	21	229	344	13855	RNA catabolic process
10591	2.7145e-07	1.5168e-05	10	49	344	13855	regulation of lamellipodium assembly
10762	2.7891e-07	1.5316e-05	9	38	344	13855	regulation of fibroblast migration
22618	3.2861e-07	1.7739e-05	18	174	344	13855	ribonucleoprotein complex assembly
16032	6.3478e-07	3.3696e-05	34	541	344	13855	viral reproduction
9058	8.9957e-07	4.6969e-05	138	3902	344	13855	biosynthetic process
1953	1.0636e-06	5.464e-05	9	44	344	13855	negative regulation of cell-matrix adhesion
6354	1.2386e-06	6.262e-05	13	101	344	13855	RNA elongation
48821	1.3008e-06	6.4734e-05	9	45	344	13855	erythrocyte development
51693	1.4134e-06	6.9256e-05	10	58	344	13855	actin filament capping
22415	1.6341e-06	7.8857e-05	19	214	344	13855	viral reproductive process
44238	1.7993e-06	8.5534e-05	232	7646	344	13855	primary metabolic process
30837	2.5508e-06	0.00011947	11	76	344	13855	negative regulation of actin filament polymerization
71277	4.1564e-06	0.00018911	10	65	344	13855	cellular response to calcium ion
30835	4.1564e-06	0.00018911	10	65	344	13855	negative regulation of actin filament depolymerization
10812	5.5101e-06	0.00024718	10	67	344	13855	negative regulation of cell-substrate adhesion
8152	5.762e-06	0.00025489	257	8813	344	13855	metabolic process
31333	6.1862e-06	0.00026991	15	153	344	13855	negative regulation of protein complex assembly
50732	6.412e-06	0.00027597	9	54	344	13855	negative regulation of peptidyl-tyrosine phosphorylation
6350	8.6072e-06	0.00036552	78	1947	344	13855	transcription
32387	9.2359e-06	0.00038551	14	139	344	13855	negative regulation of intracellular transport
32271	9.3201e-06	0.00038551	16	178	344	13855	regulation of protein polymerization
10799	1.1766e-05	0.00048044	9	58	344	13855	regulation of peptidyl-threonine phosphorylation
6386	1.5836e-05	0.00063047	6	23	344	13855	termination of RNA polymerase III transcription
6385	1.5836e-05	0.00063047	6	23	344	13855	RNA elongation from RNA polymerase III promoter
6120	2.0212e-05	0.00079477	7	35	344	13855	mitochondrial electron transport, NADH to ubiquinone
30834	2.459e-05	0.0009551	10	79	344	13855	regulation of actin filament depolymerization
34101	2.8759e-05	0.0011036	13	134	344	13855	erythrocyte homeostasis
6353	3.0685e-05	0.0011635	11	98	344	13855	transcription termination
30032	3.4351e-05	0.0012872	9	66	344	13855	lamellipodium assembly
51017	3.8027e-05	0.0014083	10	83	344	13855	actin filament bundle assembly
43242	4.074e-05	0.0014914	11	101	344	13855	negative regulation of protein complex disassembly
90317	4.6844e-05	0.0016954	12	121	344	13855	negative regulation of intracellular protein transport
9987	4.9149e-05	0.0017589	322	12058	344	13855	cellular process
7040	8.1673e-05	0.0028903	7	43	344	13855	lysosome organization
46782	0.00010636	0.0037226	9	76	344	13855	regulation of viral transcription
71320	0.00011785	0.0040798	9	77	344	13855	cellular response to cAMP
15031	0.0001217	0.0041681	49	1147	344	13855	protein transport
30833	0.00014564	0.0048571	12	136	344	13855	regulation of actin filament polymerization
42773	0.0001464	0.0048571	7	47	344	13855	ATP synthesis coupled electron transport
42775	0.0001464	0.0048571	7	47	344	13855	mitochondrial ATP synthesis coupled electron transport
45184	0.0001526	0.0050108	51	1221	344	13855	establishment of protein localization
51893	0.00015872	0.0051062	9	80	344	13855	regulation of focal adhesion assembly
90109	0.00015872	0.0051062	9	80	344	13855	regulation of cell-substrate junction assembly
2576	0.00016864	0.0053711	11	118	344	13855	platelet degranulation
51489	0.00017472	0.0054557	9	81	344	13855	regulation of filopodium assembly
48024	0.00017472	0.0054557	9	81	344	13855	regulation of nuclear mRNA splicing, via spliceosome
71353	0.00019804	0.0061237	6	35	344	13855	cellular response to interleukin-4
51494	0.00024262	0.0074302	13	165	344	13855	negative regulation of cytoskeleton organization
48524	0.00025765	0.0078154	10	104	344	13855	positive regulation of viral reproduction
6605	0.00027862	0.0083719	26	496	344	13855	protein targeting
50434	0.00031589	0.0094029	7	53	344	13855	positive regulation of viral transcription
70670	0.00036617	0.010799	6	39	344	13855	response to interleukin-4
6119	0.00039938	0.01167	8	72	344	13855	oxidative phosphorylation
43484	0.00042019	0.012057	11	131	344	13855	regulation of RNA splicing
43244	0.00042019	0.012057	11	131	344	13855	regulation of protein complex disassembly
6383	0.00044599	0.012683	7	56	344	13855	transcription from RNA polymerase III promoter
33135	0.00046179	0.013016	12	154	344	13855	regulation of peptidyl-serine phosphorylation
44265	0.0004777	0.013346	38	869	344	13855	cellular macromolecule catabolic process
9306	0.00049659	0.013753	9	93	344	13855	protein secretion
6368	0.00052787	0.014494	8	75	344	13855	RNA elongation from RNA polymerase II promoter
33036	0.00053874	0.014666	70	1924	344	13855	macromolecule localization
22904	0.00058094	0.015559	9	95	344	13855	respiratory electron transport chain
1933	0.00061084	0.015559	14	205	344	13855	negative regulation of protein amino acid phosphorylation
71248	0.00061466	0.015559	11	137	344	13855	cellular response to metal ion
18016	0.00061471	0.015559	2	2	344	13855	N-terminal peptidyl-proline dimethylation
18012	0.00061471	0.015559	2	2	344	13855	N-terminal peptidyl-alanine trimethylation
18011	0.00061471	0.015559	2	2	344	13855	N-terminal peptidyl-alanine methylation
18194	0.00061471	0.015559	2	2	344	13855	peptidyl-alanine modification
6480	0.00061471	0.015559	2	2	344	13855	N-terminal protein amino acid methylation
8064	0.00061551	0.015559	12	159	344	13855	regulation of actin polymerization or depolymerization
10639	0.00062691	0.015609	19	331	344	13855	negative regulation of organelle organization
22900	0.00062732	0.015609	9	96	344	13855	electron transport chain
43254	0.00069904	0.017259	19	334	344	13855	regulation of protein complex assembly
71241	0.00076752	0.018661	12	163	344	13855	cellular response to inorganic substance
30832	0.00076752	0.018661	12	163	344	13855	regulation of actin filament length
30218	0.00080815	0.0195	10	120	344	13855	erythrocyte differentiation
6417	0.001053	0.025041	18	319	344	13855	regulation of translation
51224	0.0010536	0.025041	12	169	344	13855	negative regulation of protein transport
61030	0.0011403	0.026705	3	9	344	13855	epithelial cell differentiation involved in mammary gland alveolus development
3253	0.0011403	0.026705	3	9	344	13855	cardiac neural crest cell migration involved in outflow tract morphogenesis
10563	0.0011655	0.0269	15	244	344	13855	negative regulation of phosphorus metabolic process
45936	0.0011655	0.0269	15	244	344	13855	negative regulation of phosphate metabolic process
42255	0.0012276	0.028012	5	33	344	13855	ribosome assembly
50792	0.0012313	0.028012	11	149	344	13855	regulation of viral reproduction
8104	0.0015504	0.035021	59	1620	344	13855	protein localization
42744	0.0015995	0.035875	4	21	344	13855	hydrogen peroxide catabolic process
33157	0.0016472	0.036689	18	332	344	13855	regulation of intracellular protein transport
60620	0.0018138	0.039841	2	3	344	13855	regulation of cholesterol import
46314	0.0018138	0.039841	2	3	344	13855	phosphocreatine biosynthetic process
7033	0.0018885	0.041197	8	91	344	13855	vacuole organization
43153	0.001917	0.041536	4	22	344	13855	entrainment of circadian clock by photoperiod
42326	0.0020027	0.043098	14	232	344	13855	negative regulation of phosphorylation
34622	0.0021417	0.04578	29	661	344	13855	cellular macromolecular complex assembly
6446	0.0021881	0.046152	7	73	344	13855	regulation of translational initiation
32481	0.0021881	0.046152	7	73	344	13855	positive regulation of type I interferon production
50684	0.0022579	0.047313	9	115	344	13855	regulation of mRNA processing
44085	0.0023187	0.047907	81	2422	344	13855	cellular component biogenesis
60491	0.0023275	0.047907	10	138	344	13855	regulation of cell projection assembly
33365	0.0023314	0.047907	23	485	344	13855	protein localization in organelle
42384	0.0024542	0.049805	10	139	344	13855	cilium assembly
32535	0.0024551	0.049805	31	729	344	13855	regulation of cellular component size

## Sheet: Table S3
Table S3: Go enrichment for the lower bin of TTS non-CpG methylation
GO-ID	p-value	corr p-value	x	n	X	N	Description
10467	2.7483e-09	1.3752e-05	267	2993	900	13855	gene expression
16070	5.8743e-07	0.0014698	228	2623	900	13855	RNA metabolic process
90304	1.1725e-06	0.0019557	264	3149	900	13855	nucleic acid metabolic process
6139	1.2995e-05	0.016257	289	3601	900	13855	nucleobase, nucleoside, nucleotide and nucleic acid metabolic process
10608	2.2078e-05	0.022095	65	594	900	13855	posttranscriptional regulation of gene expression
6350	6.2338e-05	0.049676	167	1947	900	13855	transcription
16071	6.9491e-05	0.049676	71	690	900	13855	mRNA metabolic process
34641	9.0453e-05	0.056578	312	4025	900	13855	cellular nitrogen compound metabolic process
6396	0.00019721	0.075962	73	739	900	13855	RNA processing
6351	0.00020912	0.075962	157	1855	900	13855	transcription, DNA-dependent
32774	0.00023797	0.075962	157	1860	900	13855	RNA biosynthetic process
60305	0.00027325	0.075962	3	3	900	13855	regulation of cell diameter
10925	0.00027325	0.075962	3	3	900	13855	positive regulation of inositol-polyphosphate 5-phosphatase activity
10924	0.00027325	0.075962	3	3	900	13855	regulation of inositol-polyphosphate 5-phosphatase activity
51083	0.00027325	0.075962	3	3	900	13855	'de novo' cotranslational protein folding
46016	0.00027325	0.075962	3	3	900	13855	positive regulation of transcription by glucose
45991	0.00027325	0.075962	3	3	900	13855	positive regulation of transcription by carbon catabolites
30845	0.00027325	0.075962	3	3	900	13855	inhibition of phospholipase C activity involved in G-protein coupled receptor signaling pathway
6458	0.00040392	0.10638	12	60	900	13855	'de novo' protein folding
6417	0.00084686	0.21188	36	319	900	13855	regulation of translation
6384	0.0010022	0.2361	4	8	900	13855	transcription initiation from RNA polymerase III promoter
16032	0.001038	0.2361	54	541	900	13855	viral reproduction
43624	0.0012293	0.25287	32	279	900	13855	cellular protein complex disassembly
43241	0.0013042	0.25287	32	280	900	13855	protein complex disassembly
40015	0.0013415	0.25287	7	27	900	13855	negative regulation of multicellular organism growth
394	0.001397	0.25287	5	14	900	13855	RNA splicing, via endonucleolytic cleavage and ligation
34645	0.0014657	0.25287	219	2819	900	13855	cellular macromolecule biosynthetic process
34623	0.0016057	0.25287	34	307	900	13855	cellular macromolecular complex disassembly
7067	0.0016612	0.25287	44	428	900	13855	mitosis
33143	0.0016901	0.25287	12	70	900	13855	regulation of steroid hormone receptor signaling pathway
32984	0.0016959	0.25287	34	308	900	13855	macromolecular complex disassembly
6388	0.0017114	0.25287	4	9	900	13855	tRNA splicing, via endonucleolytic cleavage and ligation
280	0.0017387	0.25287	44	429	900	13855	nuclear division
16568	0.0017464	0.25287	56	579	900	13855	chromatin modification
87	0.0017942	0.25287	45	442	900	13855	M phase of mitotic cell cycle
3091	0.0018192	0.25287	8	36	900	13855	renal water homeostasis
6397	0.0019289	0.26087	46	456	900	13855	mRNA processing
44265	0.002053	0.26325	78	869	900	13855	cellular macromolecule catabolic process
21761	0.0020897	0.26325	19	142	900	13855	limbic system development
33146	0.0021043	0.26325	7	29	900	13855	regulation of estrogen receptor signaling pathway
71377	0.0021911	0.26339	8	37	900	13855	cellular response to glucagon stimulus
34470	0.0023203	0.26339	27	232	900	13855	ncRNA processing
6412	0.0023369	0.26339	37	350	900	13855	translation
60628	0.0024739	0.26339	3	5	900	13855	regulation of ER to Golgi vesicle-mediated transport
90261	0.0024739	0.26339	3	5	900	13855	positive regulation of inclusion body assembly
90274	0.0024739	0.26339	3	5	900	13855	positive regulation of somatostatin secretion
7342	0.0024739	0.26339	3	5	900	13855	fusion of sperm to egg plasma membrane
6325	0.0031092	0.30133	61	659	900	13855	chromatin organization
6807	0.0031574	0.30133	316	4288	900	13855	nitrogen compound metabolic process
44260	0.0032023	0.30133	426	5946	900	13855	cellular macromolecule metabolic process
50891	0.0033423	0.30133	9	48	900	13855	multicellular organismal water homeostasis
9059	0.0033582	0.30133	220	2880	900	13855	macromolecule biosynthetic process
33148	0.0036676	0.30133	5	17	900	13855	positive regulation of estrogen receptor signaling pathway
34199	0.0036676	0.30133	5	17	900	13855	activation of protein kinase A activity
33762	0.0038635	0.30133	9	49	900	13855	response to glucagon stimulus
71396	0.0041425	0.30133	11	68	900	13855	cellular response to lipid
50821	0.0041714	0.30133	18	140	900	13855	protein stabilization
432	0.0042152	0.30133	2	2	900	13855	positive regulation of transcription from RNA polymerase II promoter by glucose
433	0.0042152	0.30133	2	2	900	13855	negative regulation of transcription from RNA polymerase II promoter by glucose
436	0.0042152	0.30133	2	2	900	13855	positive regulation of transcription from RNA polymerase II promoter by carbon catabolites
437	0.0042152	0.30133	2	2	900	13855	negative regulation of transcription from RNA polymerase II promoter by carbon catabolites
429	0.0042152	0.30133	2	2	900	13855	regulation of transcription from RNA polymerase II promoter by carbon catabolites
430	0.0042152	0.30133	2	2	900	13855	regulation of transcription from RNA polymerase II promoter by glucose
60468	0.0042152	0.30133	2	2	900	13855	prevention of polyspermy
60467	0.0042152	0.30133	2	2	900	13855	negative regulation of fertilization
71307	0.0042152	0.30133	2	2	900	13855	cellular response to vitamin K
1787	0.0042152	0.30133	2	2	900	13855	natural killer cell proliferation
51754	0.0042152	0.30133	2	2	900	13855	meiotic sister chromatid cohesion, centromeric
10934	0.0042152	0.30133	2	2	900	13855	macrophage cytokine production
21698	0.0042152	0.30133	2	2	900	13855	cerebellar cortex structural organization
48285	0.0045163	0.30603	45	464	900	13855	organelle fission
10920	0.0047091	0.30603	3	6	900	13855	negative regulation of inositol phosphate biosynthetic process
10519	0.0047091	0.30603	3	6	900	13855	negative regulation of phospholipase activity
46015	0.0047091	0.30603	3	6	900	13855	regulation of transcription by glucose
45990	0.0047091	0.30603	3	6	900	13855	regulation of transcription by carbon catabolites
7000	0.0047091	0.30603	3	6	900	13855	nucleolus organization
7206	0.0047091	0.30603	3	6	900	13855	activation of phospholipase C activity by metabotropic glutamate receptor signaling pathway
31647	0.004962	0.31833	24	210	900	13855	regulation of protein stability
2091	0.0057454	0.36393	4	12	900	13855	negative regulation of receptor internalization
33145	0.0061843	0.37739	5	19	900	13855	positive regulation of steroid hormone receptor signaling pathway
90009	0.0061843	0.37739	5	19	900	13855	primitive streak formation
33962	0.0061843	0.37739	5	19	900	13855	cytoplasmic mRNA processing body assembly
279	0.0066806	0.39606	58	643	900	13855	M phase
6414	0.006715	0.39606	20	169	900	13855	translational elongation
31442	0.0067277	0.39606	6	27	900	13855	positive regulation of mRNA 3'-end processing
17148	0.00758	0.44105	13	94	900	13855	negative regulation of translation
10587	0.0078448	0.44291	3	7	900	13855	miRNA catabolic process
30104	0.0078533	0.44291	10	64	900	13855	water homeostasis
90267	0.0078774	0.44291	4	13	900	13855	positive regulation of mitotic cell cycle spindle assembly checkpoint
8380	0.008544	0.47505	37	379	900	13855	RNA splicing
21575	0.0090203	0.48826	13	96	900	13855	hindbrain morphogenesis
6605	0.0091969	0.48826	46	496	900	13855	protein targeting
3014	0.0092797	0.48826	17	140	900	13855	renal system process
6977	0.0095051	0.48826	9	56	900	13855	DNA damage response, signal transduction by p53 class mediator resulting in cell cycle arrest
21542	0.0096662	0.48826	6	29	900	13855	dentate gyrus development
31440	0.0096662	0.48826	6	29	900	13855	regulation of mRNA 3'-end processing
60211	0.0097155	0.48826	5	21	900	13855	regulation of nuclear-transcribed mRNA poly(A) tail shortening
60213	0.0097155	0.48826	5	21	900	13855	positive regulation of nuclear-transcribed mRNA poly(A) tail shortening
51608	0.0097155	0.48826	5	21	900	13855	histamine transport
44249	0.0099693	0.48826	277	3789	900	13855	cellular biosynthetic process
42044	0.010656	0.48826	9	57	900	13855	fluid transport
6353	0.010667	0.48826	13	98	900	13855	transcription termination
30902	0.010673	0.48826	27	260	900	13855	hindbrain development
7212	0.011434	0.48826	6	30	900	13855	dopamine receptor signaling pathway
21766	0.011573	0.48826	13	99	900	13855	hippocampus development
30384	0.011574	0.48826	16	132	900	13855	phosphoinositide metabolic process
43984	0.011914	0.48826	5	22	900	13855	histone H4-K16 acetylation
34063	0.011914	0.48826	5	22	900	13855	stress granule assembly
90266	0.011914	0.48826	5	22	900	13855	regulation of mitotic cell cycle spindle assembly checkpoint
43353	0.01195	0.48826	3	8	900	13855	enucleate erythrocyte differentiation
45026	0.01195	0.48826	3	8	900	13855	plasma membrane fusion
10746	0.01195	0.48826	3	8	900	13855	regulation of plasma membrane long-chain fatty acid transport
10571	0.01195	0.48826	3	8	900	13855	positive regulation of DNA replication involved in S phase
10606	0.01195	0.48826	3	8	900	13855	positive regulation of cytoplasmic mRNA processing body assembly
10603	0.01195	0.48826	3	8	900	13855	regulation of cytoplasmic mRNA processing body assembly
51276	0.012016	0.48826	75	892	900	13855	chromosome organization
45013	0.012099	0.48826	2	3	900	13855	negative regulation of transcription by carbon catabolites
45014	0.012099	0.48826	2	3	900	13855	negative regulation of transcription by glucose
1682	0.012099	0.48826	2	3	900	13855	tRNA 5'-leader removal
1866	0.012099	0.48826	2	3	900	13855	NK T cell proliferation
48822	0.012099	0.48826	2	3	900	13855	enucleate erythrocyte development
90204	0.012099	0.48826	2	3	900	13855	protein localization to nuclear pore
32571	0.012099	0.48826	2	3	900	13855	response to vitamin K
6478	0.012099	0.48826	2	3	900	13855	peptidyl-tyrosine sulfation
6415	0.012932	0.5177	17	145	900	13855	translational termination
46488	0.013184	0.52004	10	69	900	13855	phosphatidylinositol metabolic process
70936	0.013266	0.52004	9	59	900	13855	protein K48-linked ubiquitination
7612	0.013302	0.52004	23	216	900	13855	learning
43981	0.014428	0.5461	5	23	900	13855	histone H4-K5 acetylation
43982	0.014428	0.5461	5	23	900	13855	histone H4-K8 acetylation
6833	0.014489	0.5461	8	50	900	13855	water transport
30073	0.014515	0.5461	10	70	900	13855	insulin secretion
8033	0.014515	0.5461	10	70	900	13855	tRNA processing
45727	0.014652	0.54716	13	102	900	13855	positive regulation of translation
43170	0.015224	0.5613	446	6376	900	13855	macromolecule metabolic process
19058	0.015314	0.5613	19	171	900	13855	viral infectious cycle
45744	0.015408	0.5613	7	41	900	13855	negative regulation of G-protein coupled receptor protein signaling pathway
70303	0.015632	0.5613	6	32	900	13855	negative regulation of stress-activated protein kinase signaling cascade
51301	0.015651	0.5613	46	512	900	13855	cell division
31575	0.015944	0.5613	10	71	900	13855	G1/S transition checkpoint
31571	0.015944	0.5613	10	71	900	13855	G1/S DNA damage checkpoint
44237	0.016592	0.5613	540	7835	900	13855	cellular metabolic process
21695	0.017029	0.5613	13	104	900	13855	cerebellar cortex development
61157	0.01707	0.5613	3	9	900	13855	mRNA destabilization
70129	0.01707	0.5613	3	9	900	13855	regulation of mitochondrial translation
35457	0.01707	0.5613	3	9	900	13855	cellular response to interferon-alpha
60192	0.01707	0.5613	3	9	900	13855	negative regulation of lipase activity
70914	0.01707	0.5613	3	9	900	13855	UV-damage excision repair
50779	0.01707	0.5613	3	9	900	13855	RNA destabilization
90273	0.01707	0.5613	3	9	900	13855	regulation of somatostatin secretion
31054	0.01707	0.5613	3	9	900	13855	pre-microRNA processing
45926	0.017273	0.5613	28	283	900	13855	negative regulation of growth
70932	0.017274	0.5613	5	24	900	13855	histone H3 deacetylation
32728	0.017274	0.5613	5	24	900	13855	positive regulation of interferon-beta production
34660	0.017649	0.56712	32	334	900	13855	ncRNA metabolic process
16458	0.01768	0.56712	15	127	900	13855	gene silencing
51171	0.017931	0.56884	292	4058	900	13855	regulation of nitrogen compound metabolic process
7611	0.017961	0.56884	34	360	900	13855	learning or memory
6359	0.018086	0.5692	6	33	900	13855	regulation of transcription from RNA polymerase III promoter
22613	0.01887	0.59016	31	323	900	13855	ribonucleoprotein complex biogenesis
70972	0.019446	0.60111	16	140	900	13855	protein localization in endoplasmic reticulum
9058	0.019856	0.60111	281	3902	900	13855	biosynthetic process
15931	0.020079	0.60111	18	164	900	13855	nucleobase, nucleoside, nucleotide and nucleic acid transport
51084	0.02018	0.60111	8	53	900	13855	'de novo' posttranslational protein folding
42254	0.020194	0.60111	20	188	900	13855	ribosome biogenesis
43303	0.020468	0.60111	5	25	900	13855	mast cell degranulation
2011	0.020468	0.60111	5	25	900	13855	morphogenesis of an epithelial sheet
2279	0.020468	0.60111	5	25	900	13855	mast cell activation involved in immune response
22402	0.020897	0.60111	90	1124	900	13855	cell cycle process
10468	0.021178	0.60111	272	3773	900	13855	regulation of gene expression
42772	0.021315	0.60111	4	17	900	13855	DNA damage response, signal transduction resulting in transcription
90232	0.021315	0.60111	4	17	900	13855	positive regulation of spindle checkpoint
43632	0.021473	0.60111	40	443	900	13855	modification-dependent macromolecule catabolic process
6521	0.022213	0.60111	7	44	900	13855	regulation of cellular amino acid metabolic process
48002	0.022256	0.60111	17	154	900	13855	antigen processing and presentation of peptide antigen
23050	0.022387	0.60111	8	54	900	13855	consequence of signal transmission
19219	0.022734	0.60111	285	3973	900	13855	regulation of nucleobase, nucleoside, nucleotide and nucleic acid metabolic process
51252	0.023041	0.60111	213	2905	900	13855	regulation of RNA metabolic process
2474	0.023049	0.60111	11	86	900	13855	antigen processing and presentation of peptide antigen via MHC class I
60738	0.023158	0.60111	2	4	900	13855	epithelial-mesenchymal signaling involved in prostate gland development
45054	0.023158	0.60111	2	4	900	13855	constitutive secretory pathway
60084	0.023158	0.60111	2	4	900	13855	synaptic transmission involved in micturition
2023	0.023158	0.60111	2	4	900	13855	reduction of food intake in response to dietary excess
42276	0.023158	0.60111	2	4	900	13855	error-prone translesion synthesis
19063	0.023158	0.60111	2	4	900	13855	virion penetration into host cell
19062	0.023158	0.60111	2	4	900	13855	virion attachment to host cell surface receptor
19064	0.023158	0.60111	2	4	900	13855	viral envelope fusion with host membrane
6579	0.023158	0.60111	2	4	900	13855	betaine catabolic process
32714	0.023158	0.60111	2	4	900	13855	negative regulation of interleukin-5 production
46813	0.023158	0.60111	2	4	900	13855	virion attachment, binding of host cell surface receptor
2862	0.023226	0.60111	3	10	900	13855	negative regulation of inflammatory response to antigenic stimulus
42178	0.023226	0.60111	3	10	900	13855	xenobiotic catabolic process
30157	0.023226	0.60111	3	10	900	13855	pancreatic juice secretion
30163	0.023867	0.60111	49	566	900	13855	protein catabolic process
60078	0.023931	0.60111	9	65	900	13855	regulation of postsynaptic membrane potential
51603	0.023966	0.60111	46	526	900	13855	proteolysis involved in cellular protein catabolic process
289	0.024025	0.60111	5	26	900	13855	nuclear-transcribed mRNA poly(A) tail shortening
2448	0.024025	0.60111	5	26	900	13855	mast cell mediated immunity
34661	0.024025	0.60111	5	26	900	13855	ncRNA catabolic process
48261	0.024025	0.60111	5	26	900	13855	negative regulation of receptor-mediated endocytosis
6614	0.024707	0.61509	12	98	900	13855	SRP-dependent cotranslational protein targeting to membrane
21587	0.024896	0.61673	11	87	900	13855	cerebellum morphogenesis
44257	0.025847	0.63576	47	542	900	13855	cellular protein catabolic process
30851	0.02603	0.63576	4	18	900	13855	granulocyte differentiation
19941	0.026159	0.63576	39	436	900	13855	modification-dependent protein catabolic process
31047	0.026172	0.63576	9	66	900	13855	gene silencing by RNA
22403	0.026856	0.64628	72	885	900	13855	cell cycle phase
9749	0.026882	0.64628	21	206	900	13855	response to glucose stimulus
45576	0.026993	0.64628	6	36	900	13855	mast cell activation
6413	0.027248	0.64929	20	194	900	13855	translational initiation
6355	0.02745	0.65098	203	2771	900	13855	regulation of transcription, DNA-dependent
61014	0.027956	0.65371	5	27	900	13855	positive regulation of mRNA catabolic process
61013	0.027956	0.65371	5	27	900	13855	regulation of mRNA catabolic process
1961	0.027956	0.65371	5	27	900	13855	positive regulation of cytokine-mediated signaling pathway
6613	0.028425	0.65616	12	100	900	13855	cotranslational protein targeting to membrane
31123	0.028479	0.65616	14	123	900	13855	RNA 3'-end processing
21533	0.028558	0.65616	9	67	900	13855	cell differentiation in hindbrain
10517	0.028586	0.65616	20	195	900	13855	regulation of phospholipase activity
6457	0.028941	0.66129	22	220	900	13855	protein folding
19882	0.030376	0.66871	19	184	900	13855	antigen processing and presentation
185	0.030422	0.66871	3	11	900	13855	activation of MAPKKK activity
51503	0.030422	0.66871	3	11	900	13855	adenine nucleotide transport
2082	0.030422	0.66871	3	11	900	13855	regulation of oxidative phosphorylation
33625	0.030422	0.66871	3	11	900	13855	positive regulation of integrin activation
6477	0.030422	0.66871	3	11	900	13855	protein amino acid sulfation
15868	0.030422	0.66871	3	11	900	13855	purine ribonucleotide transport
46854	0.030508	0.66871	6	37	900	13855	phosphoinositide phosphorylation
30865	0.030508	0.66871	6	37	900	13855	cortical cytoskeleton organization
31326	0.030761	0.66871	264	3685	900	13855	regulation of cellular biosynthetic process
30317	0.030856	0.66871	7	47	900	13855	sperm motility
7202	0.03087	0.66871	16	148	900	13855	activation of phospholipase C activity
1821	0.031322	0.66982	4	19	900	13855	histamine secretion
6515	0.031322	0.66982	4	19	900	13855	misfolded or incompletely synthesized protein catabolic process
7263	0.031322	0.66982	4	19	900	13855	nitric oxide mediated signal transduction
278	0.031931	0.67854	64	782	900	13855	mitotic cell cycle
51168	0.032129	0.67854	14	125	900	13855	nuclear export
42402	0.032273	0.67854	5	28	900	13855	cellular biogenic amine catabolic process
46329	0.032273	0.67854	5	28	900	13855	negative regulation of JNK cascade
9057	0.032707	0.68479	80	1006	900	13855	macromolecule catabolic process
3001	0.033455	0.69464	26	274	900	13855	generation of a signal involved in cell-cell signaling
23061	0.033455	0.69464	26	274	900	13855	signal release
61025	0.036108	0.71111	14	127	900	13855	membrane fusion
21696	0.03662	0.71111	9	70	900	13855	cerebellar cortex morphogenesis
32940	0.036771	0.71111	52	623	900	13855	secretion by cell
7049	0.03689	0.71111	102	1324	900	13855	cell cycle
35261	0.036948	0.71111	2	5	900	13855	external genitalia morphogenesis
60743	0.036948	0.71111	2	5	900	13855	epithelial cell maturation involved in prostate gland development
70131	0.036948	0.71111	2	5	900	13855	positive regulation of mitochondrial translation
18352	0.036948	0.71111	2	5	900	13855	protein-pyridoxal-5-phosphate linkage
8611	0.036948	0.71111	2	5	900	13855	ether lipid biosynthetic process
17062	0.036948	0.71111	2	5	900	13855	respiratory chain complex III assembly
1705	0.036948	0.71111	2	5	900	13855	ectoderm formation
51791	0.036948	0.71111	2	5	900	13855	medium-chain fatty acid metabolic process
51177	0.036948	0.71111	2	5	900	13855	meiotic sister chromatid cohesion
10748	0.036948	0.71111	2	5	900	13855	negative regulation of plasma membrane long-chain fatty acid transport
34551	0.036948	0.71111	2	5	900	13855	mitochondrial respiratory chain complex III assembly
32057	0.036948	0.71111	2	5	900	13855	negative regulation of translational initiation in response to stress
32055	0.036948	0.71111	2	5	900	13855	negative regulation of translation in response to stress
46092	0.036948	0.71111	2	5	900	13855	deoxycytidine metabolic process
15858	0.036948	0.71111	2	5	900	13855	nucleoside transport
7141	0.0372	0.71321	4	20	900	13855	male meiosis I
30330	0.037832	0.71627	13	116	900	13855	DNA damage response, signal transduction by p53 class mediator
6399	0.037832	0.71627	13	116	900	13855	tRNA metabolic process
35194	0.038404	0.71627	6	39	900	13855	posttranscriptional gene silencing by RNA
16441	0.038404	0.71627	6	39	900	13855	posttranscriptional gene silencing
33144	0.038404	0.71627	6	39	900	13855	negative regulation of steroid hormone receptor signaling pathway
34982	0.038647	0.71627	3	12	900	13855	mitochondrial protein processing
33261	0.038647	0.71627	3	12	900	13855	regulation of S phase
33262	0.038647	0.71627	3	12	900	13855	regulation of DNA replication involved in S phase
15865	0.038647	0.71627	3	12	900	13855	purine nucleotide transport
6974	0.038798	0.71641	62	763	900	13855	response to DNA damage stimulus
50877	0.039316	0.7233	133	1774	900	13855	neurological system process
15833	0.039464	0.72336	12	105	900	13855	peptide transport
77	0.039721	0.72541	17	165	900	13855	DNA damage checkpoint
9746	0.040124	0.72742	21	215	900	13855	response to hexose stimulus
956	0.040235	0.72742	19	190	900	13855	nuclear-transcribed mRNA catabolic process
31323	0.040408	0.72742	374	5369	900	13855	regulation of cellular metabolic process
18105	0.040412	0.72742	15	141	900	13855	peptidyl-serine phosphorylation
70727	0.041038	0.73604	83	1060	900	13855	cellular macromolecule localization
50685	0.041508	0.7418	7	50	900	13855	positive regulation of mRNA processing
43161	0.041937	0.74427	28	306	900	13855	proteasomal ubiquitin-dependent protein catabolic process
6308	0.041988	0.74427	12	106	900	13855	DNA catabolic process
90231	0.042092	0.74427	5	30	900	13855	regulation of spindle checkpoint
10629	0.042715	0.74878	106	1390	900	13855	negative regulation of gene expression
43966	0.042786	0.74878	9	72	900	13855	histone H3 acetylation
6301	0.042796	0.74878	6	40	900	13855	postreplication repair
6511	0.043279	0.7546	37	426	900	13855	ubiquitin-dependent protein catabolic process
50878	0.043632	0.75609	57	699	900	13855	regulation of body fluid levels
60013	0.043667	0.75609	4	21	900	13855	righting reflex
9889	0.044025	0.75966	265	3732	900	13855	regulation of biosynthetic process
9743	0.044536	0.76583	23	243	900	13855	response to carbohydrate stimulus
34284	0.045454	0.77744	21	218	900	13855	response to monosaccharide stimulus
6661	0.045528	0.77744	7	51	900	13855	phosphatidylinositol biosynthetic process
7093	0.045854	0.77744	17	168	900	13855	mitotic cell cycle checkpoint
34613	0.045986	0.77744	82	1052	900	13855	cellular protein localization
60191	0.046287	0.77744	23	244	900	13855	regulation of lipase activity
44248	0.046296	0.77744	116	1539	900	13855	cellular catabolic process
19083	0.046577	0.77744	11	96	900	13855	viral transcription
10882	0.047491	0.77744	6	41	900	13855	regulation of cardiac muscle contraction by calcium ion signaling
6997	0.047581	0.77744	14	132	900	13855	nucleus organization
6361	0.047606	0.77744	5	31	900	13855	transcription initiation from RNA polymerase I promoter
51438	0.047665	0.77744	13	120	900	13855	regulation of ubiquitin-protein ligase activity
33127	0.047878	0.77744	3	13	900	13855	regulation of histone phosphorylation
16024	0.047878	0.77744	3	13	900	13855	CDP-diacylglycerol biosynthetic process
30836	0.047878	0.77744	3	13	900	13855	positive regulation of actin filament depolymerization
30828	0.047878	0.77744	3	13	900	13855	positive regulation of cGMP biosynthetic process
46341	0.047878	0.77744	3	13	900	13855	CDP-diacylglycerol metabolic process
50905	0.047989	0.77744	19	194	900	13855	neuromuscular process
43271	0.049789	0.77744	7	52	900	13855	negative regulation of ion transport
10922	0.049789	0.77744	7	52	900	13855	positive regulation of phosphatase activity
33365	0.049802	0.77744	41	485	900	13855	protein localization in organelle

## Sheet: Table S4
Table S4: Go enrichment for the upper bin of TSS non-CpG methylation
GO-ID	p-value	corr p-value	x	n	X	N	Description
48731	4.8387e-05	0.05157	155	5019	332	13855	system development
45299	5.3581e-05	0.05157	3	4	332	13855	otolith mineralization
6867	6.0661e-05	0.05157	4	10	332	13855	asparagine transport
10001	7.5681e-05	0.05157	17	242	332	13855	glial cell differentiation
42063	0.00010079	0.05157	18	272	332	13855	gliogenesis
60117	0.00010204	0.05157	7	46	332	13855	auditory receptor cell development
16337	0.00010429	0.05157	27	511	332	13855	cell-cell adhesion
48856	0.00011004	0.05157	165	5494	332	13855	anatomical structure development
51365	0.00013157	0.051604	3	5	332	13855	cellular response to potassium ion starvation
6868	0.00013765	0.051604	4	12	332	13855	glutamine transport
15808	0.00019508	0.060486	4	13	332	13855	L-alanine transport
7275	0.00020709	0.060486	164	5513	332	13855	multicellular organismal development
40011	0.00020974	0.060486	48	1184	332	13855	locomotion
15705	0.00025846	0.069212	3	6	332	13855	iodide transport
7155	0.00030693	0.070953	40	944	332	13855	cell adhesion
22610	0.00030693	0.070953	40	944	332	13855	biological adhesion
14037	0.00032174	0.070953	7	55	332	13855	Schwann cell differentiation
32328	0.00035855	0.074678	4	15	332	13855	alanine transport
31641	0.00040239	0.075709	7	57	332	13855	regulation of myelination
48513	0.00043906	0.075709	122	3919	332	13855	organ development
8291	0.00044428	0.075709	3	7	332	13855	acetylcholine metabolic process
70885	0.00044428	0.075709	3	7	332	13855	negative regulation of calcineurin-NFAT signaling pathway
51599	0.00069824	0.11022	3	8	332	13855	response to hydrostatic pressure
50808	0.00070558	0.11022	13	191	332	13855	synapse organization
21702	0.00090669	0.12673	5	32	332	13855	cerebellar Purkinje cell differentiation
21694	0.00090669	0.12673	5	32	332	13855	cerebellar Purkinje cell layer formation
48714	0.00094383	0.12673	4	19	332	13855	positive regulation of oligodendrocyte differentiation
60119	0.00096797	0.12673	8	85	332	13855	inner ear receptor cell development
10751	0.0010288	0.12673	3	9	332	13855	negative regulation of nitric oxide mediated signal transduction
10749	0.0010288	0.12673	3	9	332	13855	regulation of nitric oxide mediated signal transduction
42522	0.0010479	0.12673	5	33	332	13855	regulation of tyrosine phosphorylation of Stat5 protein
21692	0.0012048	0.1381	5	34	332	13855	cerebellar Purkinje cell layer morphogenesis
32502	0.0012156	0.1381	171	5982	332	13855	developmental process
43062	0.0013432	0.14082	28	633	332	13855	extracellular structure organization
42523	0.0014033	0.14082	4	21	332	13855	positive regulation of tyrosine phosphorylation of Stat5 protein
60371	0.0014437	0.14082	3	10	332	13855	regulation of atrial cardiomyocyte membrane depolarization
34330	0.0016012	0.14082	15	261	332	13855	cell junction organization
21846	0.0016092	0.14082	6	53	332	13855	cell proliferation in forebrain
1655	0.0016455	0.14082	21	430	332	13855	urogenital system development
34329	0.0016787	0.14082	13	210	332	13855	cell junction assembly
10652	0.0016903	0.14082	2	3	332	13855	positive regulation of cell communication by chemical coupling
10645	0.0016903	0.14082	2	3	332	13855	regulation of cell communication by chemical coupling
3294	0.0016903	0.14082	2	3	332	13855	atrial ventricular junction remodeling
19417	0.0016903	0.14082	2	3	332	13855	sulfur oxidation
46666	0.0016903	0.14082	2	3	332	13855	retinal cell programmed cell death
71418	0.0017372	0.14158	8	93	332	13855	cellular response to amine stimulus
7605	0.0019011	0.14775	14	239	332	13855	sensory perception of sound
50849	0.0019501	0.14775	3	11	332	13855	negative regulation of calcium-mediated signaling
6957	0.0019501	0.14775	3	11	332	13855	complement activation, alternative pathway
1656	0.0020044	0.14775	11	164	332	13855	metanephros development
42133	0.0020099	0.14775	5	38	332	13855	neurotransmitter metabolic process
71417	0.0021265	0.15332	8	96	332	13855	cellular response to organic nitrogen
22008	0.0024555	0.17099	71	2148	332	13855	neurogenesis
45216	0.0025168	0.17099	12	194	332	13855	cell-cell junction organization
60850	0.0025542	0.17099	3	12	332	13855	regulation of transcription involved in cell fate commitment
48840	0.0025542	0.17099	3	12	332	13855	otolith development
60088	0.0027507	0.17853	4	25	332	13855	auditory receptor cell stereocilium organization
21697	0.0028017	0.17853	6	59	332	13855	cerebellar cortex formation
8366	0.0028573	0.17853	10	147	332	13855	axon ensheathment
7272	0.0028573	0.17853	10	147	332	13855	ensheathment of neurons
44057	0.0030382	0.18342	36	931	332	13855	regulation of system process
22011	0.0031508	0.18342	5	42	332	13855	myelination in the peripheral nervous system
32292	0.0031508	0.18342	5	42	332	13855	ensheathment of axons in the peripheral nervous system
71229	0.0032476	0.18342	7	81	332	13855	cellular response to acid
32800	0.0033269	0.18342	2	4	332	13855	receptor biosynthetic process
10430	0.0033269	0.18342	2	4	332	13855	fatty acid omega-oxidation
10636	0.0033269	0.18342	2	4	332	13855	positive regulation of mitochondrial fusion
10643	0.0033269	0.18342	2	4	332	13855	cell communication by chemical coupling
70997	0.0034795	0.18904	7	82	332	13855	neuron death
30154	0.0035296	0.18904	117	3933	332	13855	cell differentiation
16339	0.003869	0.20314	5	44	332	13855	calcium-dependent cell-cell adhesion
34332	0.0039014	0.20314	6	63	332	13855	adherens junction organization
42135	0.0040785	0.20945	3	14	332	13855	neurotransmitter catabolic process
42491	0.0042514	0.21339	7	85	332	13855	auditory receptor cell differentiation
30318	0.0042689	0.21339	5	45	332	13855	melanocyte differentiation
7422	0.0045003	0.21536	9	132	332	13855	peripheral nervous system development
7266	0.0045354	0.21536	7	86	332	13855	Rho protein signal transduction
50931	0.0046974	0.21536	5	46	332	13855	pigment cell differentiation
14044	0.0046974	0.21536	5	46	332	13855	Schwann cell development
422	0.0047907	0.21536	4	29	332	13855	mitochondrion degradation
9611	0.0048832	0.21536	43	1199	332	13855	response to wounding
7156	0.0049649	0.21536	9	134	332	13855	homophilic cell adhesion
50954	0.0049821	0.21536	14	266	332	13855	sensory perception of mechanical stimulus
51001	0.0050084	0.21536	3	15	332	13855	negative regulation of nitric-oxide synthase activity
42759	0.0050084	0.21536	3	15	332	13855	long-chain fatty acid biosynthetic process
32501	0.0050262	0.21536	187	6817	332	13855	multicellular organismal process
60113	0.0052107	0.21536	9	135	332	13855	inner ear receptor cell differentiation
31644	0.0052723	0.21536	22	506	332	13855	regulation of neurological system process
21533	0.0052923	0.21536	6	67	332	13855	cell differentiation in hindbrain
21707	0.0054251	0.21536	4	30	332	13855	cerebellar granule cell differentiation
21684	0.0054251	0.21536	4	30	332	13855	cerebellar granular layer formation
45723	0.0054251	0.21536	4	30	332	13855	positive regulation of fatty acid biosynthetic process
7626	0.0054255	0.21536	25	602	332	13855	locomotory behavior
51583	0.0054572	0.21536	2	5	332	13855	dopamine uptake
51934	0.0054572	0.21536	2	5	332	13855	catecholamine uptake involved in synaptic transmission
31589	0.0055357	0.21618	12	214	332	13855	cell-substrate adhesion
71495	0.0057878	0.2237	30	768	332	13855	cellular response to endogenous stimulus
9415	0.006056	0.23103	3	16	332	13855	response to water
7399	0.0061279	0.23103	88	2870	332	13855	nervous system development
42304	0.0061653	0.23103	5	49	332	13855	regulation of fatty acid biosynthetic process
16477	0.0062316	0.23103	36	974	332	13855	cell migration
45165	0.0063437	0.23103	17	361	332	13855	cell fate commitment
51969	0.0063472	0.23103	21	483	332	13855	regulation of transmission of nerve impulse
42312	0.0065514	0.23392	6	70	332	13855	regulation of vasodilation
21696	0.0065514	0.23392	6	70	332	13855	cerebellar cortex morphogenesis
2093	0.0068571	0.23597	4	32	332	13855	auditory receptor cell morphogenesis
21683	0.0068571	0.23597	4	32	332	13855	cerebellar granular layer morphogenesis
6633	0.0071124	0.23597	8	117	332	13855	fatty acid biosynthetic process
50905	0.0071523	0.23597	11	194	332	13855	neuromuscular process
42428	0.0072247	0.23597	3	17	332	13855	serotonin metabolic process
3071	0.0073064	0.23597	5	51	332	13855	renal system process involved in regulation of systemic arterial blood pressure
71230	0.0075034	0.23597	6	72	332	13855	cellular response to amino acid stimulus
42552	0.007533	0.23597	9	143	332	13855	myelination
42490	0.0078713	0.23597	9	144	332	13855	mechanoreceptor differentiation
90199	0.0079288	0.23597	5	52	332	13855	regulation of release of cytochrome c from mitochondria
42509	0.008015	0.23597	6	73	332	13855	regulation of tyrosine phosphorylation of STAT protein
60964	0.0080565	0.23597	2	6	332	13855	regulation of gene silencing by miRNA
60966	0.0080565	0.23597	2	6	332	13855	regulation of gene silencing by RNA
16576	0.0080565	0.23597	2	6	332	13855	histone dephosphorylation
60147	0.0080565	0.23597	2	6	332	13855	regulation of posttranscriptional gene silencing
51387	0.0080565	0.23597	2	6	332	13855	negative regulation of nerve growth factor receptor signaling pathway
51974	0.0080565	0.23597	2	6	332	13855	negative regulation of telomerase activity
2034	0.0080565	0.23597	2	6	332	13855	regulation of blood vessel size by renin-angiotensin
2018	0.0080565	0.23597	2	6	332	13855	renin-angiotensin regulation of aldosterone production
1999	0.0080565	0.23597	2	6	332	13855	renal response to blood flow involved in circulatory renin-angiotensin regulation of systemic arterial blood pressure
2537	0.0080565	0.23597	2	6	332	13855	production of nitric oxide involved in inflammatory response
3072	0.0080565	0.23597	2	6	332	13855	renal control of peripheral vascular resistance involved in regulation of systemic arterial blood pressure
14016	0.0080565	0.23597	2	6	332	13855	neuroblast differentiation
19835	0.0085178	0.24754	3	18	332	13855	cytolysis
42531	0.0085871	0.24764	5	53	332	13855	positive regulation of tyrosine phosphorylation of STAT protein
1822	0.0089232	0.25537	16	344	332	13855	kidney development
45923	0.0092822	0.26363	5	54	332	13855	positive regulation of fatty acid metabolic process
60363	0.0099379	0.27598	3	19	332	13855	cranial suture morphogenesis
70857	0.0099379	0.27598	3	19	332	13855	regulation of bile acid biosynthetic process
31987	0.0099379	0.27598	3	19	332	13855	locomotion involved in locomotory behavior
42391	0.010079	0.27783	19	441	332	13855	regulation of membrane potential
32101	0.010295	0.28173	24	602	332	13855	regulation of response to external stimulus
21681	0.010424	0.28318	4	36	332	13855	cerebellar granular layer development
48732	0.011265	0.30328	19	446	332	13855	gland development
70884	0.011487	0.30328	3	20	332	13855	regulation of calcineurin-NFAT signaling pathway
32769	0.011487	0.30328	3	20	332	13855	negative regulation of monooxygenase activity
3093	0.011487	0.30328	3	20	332	13855	regulation of glomerular filtration
51146	0.012175	0.3192	17	387	332	13855	striated muscle cell differentiation
6576	0.012413	0.32043	10	182	332	13855	cellular biogenic amine metabolic process
9268	0.01245	0.32043	5	58	332	13855	response to pH
21695	0.012479	0.32043	7	104	332	13855	cerebellar cortex development
15804	0.012585	0.32096	4	38	332	13855	neutral amino acid transport
2793	0.013047	0.3278	6	81	332	13855	positive regulation of peptide secretion
15698	0.013047	0.3278	6	81	332	13855	inorganic anion transport
48311	0.013168	0.3278	3	21	332	13855	mitochondrion distribution
51674	0.013291	0.3278	37	1060	332	13855	localization of cell
48870	0.013291	0.3278	37	1060	332	13855	cell motility
9887	0.013696	0.33559	50	1528	332	13855	organ morphogenesis
10740	0.013831	0.3367	23	585	332	13855	positive regulation of intracellular protein kinase cascade
42692	0.014177	0.34137	21	521	332	13855	muscle cell differentiation
10593	0.014569	0.34137	2	8	332	13855	negative regulation of lamellipodium assembly
3284	0.014569	0.34137	2	8	332	13855	septum primum development
21780	0.014569	0.34137	2	8	332	13855	glial cell fate specification
21778	0.014569	0.34137	2	8	332	13855	oligodendrocyte cell fate specification
21779	0.014569	0.34137	2	8	332	13855	oligodendrocyte cell fate commitment
72001	0.014676	0.34175	16	364	332	13855	renal system development
6958	0.014981	0.34529	3	22	332	13855	complement activation, classical pathway
45909	0.015013	0.34529	4	40	332	13855	positive regulation of vasodilation
21680	0.015258	0.34594	5	61	332	13855	cerebellar Purkinje cell layer development
19228	0.015288	0.34594	10	188	332	13855	regulation of action potential in neuron
10817	0.015318	0.34594	15	335	332	13855	regulation of hormone levels
48869	0.015452	0.34689	117	4112	332	13855	cellular developmental process
9605	0.01564	0.34902	42	1250	332	13855	response to external stimulus
45834	0.015812	0.35076	10	189	332	13855	positive regulation of lipid metabolic process
46456	0.01633	0.36012	4	41	332	13855	icosanoid biosynthetic process
50890	0.016593	0.36266	35	1006	332	13855	cognition
1101	0.016675	0.36266	8	136	332	13855	response to acid
71600	0.016929	0.36266	3	23	332	13855	otic vesicle morphogenesis
1836	0.016929	0.36266	3	23	332	13855	release of cytochrome c from mitochondria
30728	0.016929	0.36266	3	23	332	13855	ovulation
48699	0.017044	0.36305	63	2030	332	13855	generation of neurons
46425	0.017341	0.36729	7	111	332	13855	regulation of JAK-STAT cascade
10822	0.017717	0.37315	4	42	332	13855	positive regulation of mitochondrion organization
50877	0.017985	0.3741	56	1774	332	13855	neurological system process
21587	0.01804	0.3741	6	87	332	13855	cerebellum morphogenesis
2019	0.018438	0.3741	2	9	332	13855	regulation of renal output by angiotensin
70842	0.018438	0.3741	2	9	332	13855	aggresome assembly
70841	0.018438	0.3741	2	9	332	13855	inclusion body assembly
10735	0.018438	0.3741	2	9	332	13855	positive regulation of transcription via serum response element binding
50848	0.01846	0.3741	5	64	332	13855	regulation of calcium-mediated signaling
45019	0.019011	0.37581	3	24	332	13855	negative regulation of nitric oxide biosynthetic process
2455	0.019011	0.37581	3	24	332	13855	humoral immune response mediated by circulating immunoglobulin
15988	0.019011	0.37581	3	24	332	13855	energy coupled proton transport, against electrochemical gradient
15991	0.019011	0.37581	3	24	332	13855	ATP hydrolysis coupled proton transport
30111	0.019046	0.37581	17	407	332	13855	regulation of Wnt receptor signaling pathway
45687	0.019175	0.37638	4	43	332	13855	positive regulation of glial cell differentiation
48066	0.019619	0.38308	5	65	332	13855	developmental pigmentation
51130	0.020091	0.39027	34	985	332	13855	positive regulation of cellular component organization
50794	0.020415	0.39401	220	8415	332	13855	regulation of cellular process
22037	0.020494	0.39401	10	197	332	13855	metencephalon development
60122	0.020706	0.39404	4	44	332	13855	inner ear receptor stereocilium organization
42417	0.020706	0.39404	4	44	332	13855	dopamine metabolic process
19439	0.021228	0.39873	3	25	332	13855	aromatic compound catabolic process
45742	0.021228	0.39873	3	25	332	13855	positive regulation of epidermal growth factor receptor signaling pathway
46889	0.022014	0.39873	6	91	332	13855	positive regulation of lipid biosynthetic process
46427	0.022077	0.39873	5	67	332	13855	positive regulation of JAK-STAT cascade
61061	0.022347	0.39873	28	783	332	13855	muscle structure development
60836	0.022686	0.39873	2	10	332	13855	lymphatic endothelial cell differentiation
60648	0.022686	0.39873	2	10	332	13855	mammary gland bud morphogenesis
51643	0.022686	0.39873	2	10	332	13855	endoplasmic reticulum localization
2035	0.022686	0.39873	2	10	332	13855	brain renin-angiotensin system
70858	0.022686	0.39873	2	10	332	13855	negative regulation of bile acid biosynthetic process
33132	0.022686	0.39873	2	10	332	13855	negative regulation of glucokinase activity
10873	0.022686	0.39873	2	10	332	13855	positive regulation of cholesterol esterification
6591	0.022686	0.39873	2	10	332	13855	ornithine metabolic process
31394	0.022686	0.39873	2	10	332	13855	positive regulation of prostaglandin biosynthetic process
46888	0.023093	0.39873	6	92	332	13855	negative regulation of hormone secretion
16485	0.023642	0.39873	9	173	332	13855	protein processing
60694	0.023962	0.39873	1	1	332	13855	regulation of cholesterol transporter activity
711	0.023962	0.39873	1	1	332	13855	meiotic DNA repair synthesis
60382	0.023962	0.39873	1	1	332	13855	regulation of DNA strand elongation
60383	0.023962	0.39873	1	1	332	13855	positive regulation of DNA strand elongation
71306	0.023962	0.39873	1	1	332	13855	cellular response to vitamin E
50783	0.023962	0.39873	1	1	332	13855	cocaine metabolic process
2881	0.023962	0.39873	1	1	332	13855	negative regulation of chronic inflammatory response to non-antigenic stimulus
45713	0.023962	0.39873	1	1	332	13855	low-density lipoprotein receptor biosynthetic process
32223	0.023962	0.39873	1	1	332	13855	negative regulation of synaptic transmission, cholinergic
15864	0.023962	0.39873	1	1	332	13855	pyrimidine nucleoside transport
46448	0.023962	0.39873	1	1	332	13855	tropane alkaloid metabolic process
45907	0.023987	0.39873	4	46	332	13855	positive regulation of vasoconstriction
50789	0.024037	0.39873	231	8914	332	13855	regulation of biological process
8015	0.024673	0.40749	18	452	332	13855	blood circulation
3013	0.025152	0.4133	18	453	332	13855	circulatory system process
1654	0.025246	0.4133	19	486	332	13855	eye development
19229	0.025356	0.4133	6	94	332	13855	regulation of vasoconstriction
23056	0.025516	0.41411	29	827	332	13855	positive regulation of signaling process
7601	0.025825	0.415	13	295	332	13855	visual perception
43030	0.026069	0.415	3	27	332	13855	regulation of macrophage activation
60307	0.026069	0.415	3	27	332	13855	regulation of ventricular cardiomyocyte membrane repolarization
10894	0.026069	0.415	3	27	332	13855	negative regulation of steroid biosynthetic process
2673	0.026124	0.415	5	70	332	13855	regulation of acute inflammatory response
22617	0.026405	0.41769	7	121	332	13855	extracellular matrix disassembly
48839	0.027156	0.41799	15	360	332	13855	inner ear development
18158	0.027294	0.41799	2	11	332	13855	protein amino acid oxidation
30050	0.027294	0.41799	2	11	332	13855	vesicle transport along actin filament
30042	0.027294	0.41799	2	11	332	13855	actin filament depolymerization
6559	0.027294	0.41799	2	11	332	13855	L-phenylalanine catabolic process
6558	0.027294	0.41799	2	11	332	13855	L-phenylalanine metabolic process
9888	0.027296	0.41799	57	1854	332	13855	tissue development
21782	0.027461	0.41799	7	122	332	13855	glial cell development
30193	0.027461	0.41799	7	122	332	13855	regulation of blood coagulation
50999	0.027565	0.41799	4	48	332	13855	regulation of nitric-oxide synthase activity
9791	0.027757	0.41799	9	178	332	13855	post-embryonic development
21575	0.027762	0.41799	6	96	332	13855	hindbrain morphogenesis
21953	0.028395	0.42548	13	299	332	13855	central nervous system neuron differentiation
9582	0.028486	0.42548	10	208	332	13855	detection of abiotic stimulus
50910	0.028692	0.42685	3	28	332	13855	detection of mechanical stimulus involved in sensory perception of sound
50953	0.029066	0.4282	13	300	332	13855	sensory perception of light stimulus
30182	0.029255	0.4282	48	1525	332	13855	neuron differentiation
50730	0.029309	0.4282	10	209	332	13855	regulation of peptidyl-tyrosine phosphorylation
61098	0.029468	0.4282	4	49	332	13855	positive regulation of protein tyrosine kinase activity
48713	0.029468	0.4282	4	49	332	13855	regulation of oligodendrocyte differentiation
6636	0.029468	0.4282	4	49	332	13855	unsaturated fatty acid biosynthetic process
9967	0.030132	0.43481	28	804	332	13855	positive regulation of signal transduction
3008	0.030449	0.43481	68	2284	332	13855	system process
7600	0.031224	0.43481	25	702	332	13855	sensory perception
71599	0.03145	0.43481	3	29	332	13855	otic vesicle development
42403	0.03145	0.43481	3	29	332	13855	thyroid hormone metabolic process
8585	0.031968	0.43481	7	126	332	13855	female gonad development
50727	0.03201	0.43481	12	273	332	13855	regulation of inflammatory response
48705	0.032125	0.43481	14	336	332	13855	skeletal system morphogenesis
70365	0.032243	0.43481	2	12	332	13855	hepatocyte differentiation
43249	0.032243	0.43481	2	12	332	13855	erythrocyte maturation
33131	0.032243	0.43481	2	12	332	13855	regulation of glucokinase activity
10887	0.032243	0.43481	2	12	332	13855	negative regulation of cholesterol storage
10635	0.032243	0.43481	2	12	332	13855	regulation of mitochondrial fusion
21798	0.032243	0.43481	2	12	332	13855	forebrain dorsal/ventral pattern formation
21747	0.032243	0.43481	2	12	332	13855	cochlear nucleus development
40016	0.032243	0.43481	2	12	332	13855	embryonic cleavage
45056	0.032243	0.43481	2	12	332	13855	transcytosis
31585	0.032243	0.43481	2	12	332	13855	regulation of inositol-1,4,5-triphosphate receptor activity
15872	0.032243	0.43481	2	12	332	13855	dopamine transport
31392	0.032243	0.43481	2	12	332	13855	regulation of prostaglandin biosynthetic process
7423	0.033144	0.44409	28	811	332	13855	sensory organ development
16458	0.033167	0.44409	7	127	332	13855	gene silencing
1964	0.0335	0.44695	4	51	332	13855	startle response
51354	0.034342	0.44775	3	30	332	13855	negative regulation of oxidoreductase activity
42434	0.034342	0.44775	3	30	332	13855	indole derivative metabolic process
21781	0.034342	0.44775	3	30	332	13855	glial cell fate commitment
6586	0.034342	0.44775	3	30	332	13855	indolalkylamine metabolic process
32332	0.034342	0.44775	3	30	332	13855	positive regulation of chondrocyte differentiation
43473	0.034397	0.44775	7	128	332	13855	pigmentation
50818	0.034397	0.44775	7	128	332	13855	regulation of coagulation
90278	0.035569	0.44787	5	76	332	13855	negative regulation of peptide hormone secretion
44106	0.035641	0.44787	18	472	332	13855	cellular amine metabolic process
48468	0.036024	0.44787	67	2266	332	13855	cell development
10810	0.036506	0.44787	10	217	332	13855	regulation of cell-substrate adhesion
51262	0.036945	0.44787	7	130	332	13855	protein tetramerization
30178	0.036948	0.44787	11	248	332	13855	negative regulation of Wnt receptor signaling pathway
90087	0.037228	0.44787	13	311	332	13855	regulation of peptide transport
2791	0.037228	0.44787	13	311	332	13855	regulation of peptide secretion
2792	0.037323	0.44787	5	77	332	13855	negative regulation of peptide secretion
90277	0.037323	0.44787	5	77	332	13855	positive regulation of peptide hormone secretion
19217	0.037353	0.44787	6	103	332	13855	regulation of fatty acid metabolic process
14068	0.037353	0.44787	6	103	332	13855	positive regulation of phosphoinositide 3-kinase cascade
51904	0.037366	0.44787	3	31	332	13855	pigment granule transport
2532	0.037366	0.44787	3	31	332	13855	production of molecular mediator involved in inflammatory response
90201	0.037366	0.44787	3	31	332	13855	negative regulation of release of cytochrome c from mitochondria
45939	0.037366	0.44787	3	31	332	13855	negative regulation of steroid metabolic process
46068	0.037366	0.44787	3	31	332	13855	cGMP metabolic process
30878	0.037366	0.44787	3	31	332	13855	thyroid gland development
8654	0.037485	0.44787	10	218	332	13855	phospholipid biosynthetic process
60594	0.037512	0.44787	2	13	332	13855	mammary gland specification
51386	0.037512	0.44787	2	13	332	13855	regulation of nerve growth factor receptor signaling pathway
1553	0.037512	0.44787	2	13	332	13855	luteinization
3174	0.037512	0.44787	2	13	332	13855	mitral valve development
3347	0.037512	0.44787	2	13	332	13855	epicardial cell to mesenchymal cell transition
45741	0.037512	0.44787	2	13	332	13855	positive regulation of epidermal growth factor receptor activity
32222	0.037512	0.44787	2	13	332	13855	regulation of synaptic transmission, cholinergic
10828	0.037839	0.45034	4	53	332	13855	positive regulation of glucose transport
9581	0.038482	0.45655	10	219	332	13855	detection of external stimulus
43200	0.038876	0.45977	6	104	332	13855	response to amino acid stimulus
2274	0.039615	0.46704	7	132	332	13855	myeloid leukocyte activation
7595	0.040123	0.46861	4	54	332	13855	lactation
7416	0.040123	0.46861	4	54	332	13855	synapse assembly
15807	0.040123	0.46861	4	54	332	13855	L-amino acid transport
1976	0.040522	0.46897	3	32	332	13855	neurological system process involved in regulation of systemic arterial blood pressure
90190	0.040522	0.46897	3	32	332	13855	positive regulation of branching involved in ureteric bud morphogenesis
1508	0.04053	0.46897	10	221	332	13855	regulation of action potential
7603	0.040987	0.47174	5	79	332	13855	phototransduction, visible light
43410	0.041433	0.47174	13	316	332	13855	positive regulation of MAPKKK cascade
44087	0.041979	0.47174	23	653	332	13855	regulation of cellular component biogenesis
50896	0.042326	0.47174	149	5560	332	13855	response to stimulus
55007	0.042409	0.47174	7	134	332	13855	cardiac muscle cell differentiation
10872	0.043084	0.47174	2	14	332	13855	regulation of cholesterol esterification
2674	0.043084	0.47174	2	14	332	13855	negative regulation of acute inflammatory response
21869	0.043084	0.47174	2	14	332	13855	forebrain ventricular zone progenitor cell division
55098	0.043084	0.47174	2	14	332	13855	response to low-density lipoprotein stimulus
51905	0.043809	0.47174	3	33	332	13855	establishment of pigment granule localization
42430	0.043809	0.47174	3	33	332	13855	indole and derivative metabolic process
30449	0.043809	0.47174	3	33	332	13855	regulation of complement activation
9653	0.044147	0.47174	86	3032	332	13855	anatomical structure morphogenesis
48592	0.044738	0.47174	11	256	332	13855	eye morphogenesis
10821	0.044862	0.47174	5	81	332	13855	regulation of mitochondrion organization
6282	0.044923	0.47174	4	56	332	13855	regulation of DNA repair
19748	0.04529	0.47174	8	165	332	13855	secondary metabolic process
7602	0.04536	0.47174	6	108	332	13855	phototransduction
51960	0.046189	0.47174	33	1017	332	13855	regulation of nervous system development
30195	0.047224	0.47174	3	34	332	13855	negative regulation of blood coagulation
70526	0.047352	0.47174	1	2	332	13855	threonylcarbamoyladenosine biosynthetic process
60981	0.047352	0.47174	1	2	332	13855	cell migration involved in coronary angiogenesis
9183	0.047352	0.47174	1	2	332	13855	purine deoxyribonucleoside diphosphate biosynthetic process
43045	0.047352	0.47174	1	2	332	13855	DNA methylation involved in embryonic development
60156	0.047352	0.47174	1	2	332	13855	milk ejection
1507	0.047352	0.47174	1	2	332	13855	acetylcholine catabolic process in synaptic cleft
10232	0.047352	0.47174	1	2	332	13855	vascular transport
1845	0.047352	0.47174	1	2	332	13855	phagolysosome assembly
2033	0.047352	0.47174	1	2	332	13855	vasodilation by angiotensin involved in regulation of systemic arterial blood pressure
2282	0.047352	0.47174	1	2	332	13855	microglial cell activation involved in immune response
72206	0.047352	0.47174	1	2	332	13855	metanephric juxtaglomerular apparatus development
72227	0.047352	0.47174	1	2	332	13855	metanephric macula densa development
72233	0.047352	0.47174	1	2	332	13855	metanephric thick ascending limb development
72240	0.047352	0.47174	1	2	332	13855	metanephric DCT cell differentiation
72069	0.047352	0.47174	1	2	332	13855	DCT cell differentiation
72051	0.047352	0.47174	1	2	332	13855	juxtaglomerular apparatus development
2677	0.047352	0.47174	1	2	332	13855	negative regulation of chronic inflammatory response
72023	0.047352	0.47174	1	2	332	13855	thick ascending limb development
72024	0.047352	0.47174	1	2	332	13855	macula densa development
33512	0.047352	0.47174	1	2	332	13855	L-lysine catabolic process to acetyl-CoA via saccharopine
2880	0.047352	0.47174	1	2	332	13855	regulation of chronic inflammatory response to non-antigenic stimulus
3193	0.047352	0.47174	1	2	332	13855	pulmonary valve formation
42694	0.047352	0.47174	1	2	332	13855	muscle cell fate specification
6581	0.047352	0.47174	1	2	332	13855	acetylcholine catabolic process
6173	0.047352	0.47174	1	2	332	13855	dADP biosynthetic process
32242	0.047352	0.47174	1	2	332	13855	regulation of nucleoside transport
32244	0.047352	0.47174	1	2	332	13855	positive regulation of nucleoside transport
32203	0.047352	0.47174	1	2	332	13855	telomere formation via telomerase
45212	0.047352	0.47174	1	2	332	13855	neurotransmitter receptor biosynthetic process
15962	0.047352	0.47174	1	2	332	13855	diadenosine triphosphate metabolic process
15964	0.047352	0.47174	1	2	332	13855	diadenosine triphosphate catabolic process
46296	0.047352	0.47174	1	2	332	13855	glycolate catabolic process
10469	0.047438	0.47174	4	57	332	13855	regulation of receptor activity
48771	0.048014	0.4762	8	167	332	13855	tissue remodeling
1932	0.048222	0.477	24	698	332	13855	regulation of protein amino acid phosphorylation
9435	0.048942	0.48117	2	15	332	13855	NAD biosynthetic process
21979	0.048942	0.48117	2	15	332	13855	hypothalamus cell differentiation
30902	0.049028	0.48117	11	260	332	13855	hindbrain development
51604	0.049236	0.48195	9	198	332	13855	protein maturation
15672	0.049416	0.48245	8	168	332	13855	monovalent inorganic cation transport

## Sheet: Table S5
Table S5: Go enrichment for the upper bin of TTS non-CpG methylation
GO-ID	p-value	corr p-value	x	n	X	N	Description
21780	1.77e-05	0.0224	4	8	318	13855	glial cell fate specification
21778	1.77e-05	0.0224	4	8	318	13855	oligodendrocyte cell fate specification
21779	1.77e-05	0.0224	4	8	318	13855	oligodendrocyte cell fate commitment
45830	7.91e-05	0.0599	4	11	318	13855	positive regulation of isotype switching
6957	7.91e-05	0.0599	4	11	318	13855	complement activation, alternative pathway
19748	0.000112	0.0706	13	165	318	13855	secondary metabolic process
2920	0.000153	0.0826	7	51	318	13855	regulation of humoral immune response
42063	0.000186	0.0878	17	272	318	13855	gliogenesis
45191	0.000304	0.11	4	15	318	13855	regulation of isotype switching
6721	0.000359	0.11	10	117	318	13855	terpenoid metabolic process
3285	0.000391	0.11	3	7	318	13855	septum secundum development
7603	0.000447	0.11	8	79	318	13855	phototransduction, visible light
45911	0.000512	0.11	4	17	318	13855	positive regulation of DNA recombination
9213	0.000525	0.11	2	2	318	13855	pyrimidine deoxyribonucleoside triphosphate catabolic process
9149	0.000525	0.11	2	2	318	13855	pyrimidine nucleoside triphosphate catabolic process
6226	0.000525	0.11	2	2	318	13855	dUMP biosynthetic process
46081	0.000525	0.11	2	2	318	13855	dUTP catabolic process
46080	0.000525	0.11	2	2	318	13855	dUTP metabolic process
9584	0.000557	0.111	9	102	318	13855	detection of visible light
1523	0.000598	0.111	9	103	318	13855	retinoid metabolic process
19835	0.000646	0.111	4	18	318	13855	cytolysis
9583	0.000647	0.111	10	126	318	13855	detection of light stimulus
45061	0.000747	0.121	5	32	318	13855	thymic T cell selection
60561	0.000804	0.121	4	19	318	13855	apoptosis involved in morphogenesis
7602	0.000843	0.121	9	108	318	13855	phototransduction
16101	0.000843	0.121	9	108	318	13855	diterpenoid metabolic process
30449	0.000864	0.121	5	33	318	13855	regulation of complement activation
70571	0.000908	0.121	3	9	318	13855	negative regulation of neuron projection regeneration
45060	0.000986	0.121	4	20	318	13855	negative thymic T cell selection
48709	0.00115	0.121	8	91	318	13855	oligodendrocyte differentiation
43383	0.0012	0.121	4	21	318	13855	negative T cell selection
21884	0.0013	0.121	5	36	318	13855	forebrain neuron development
50732	0.00143	0.121	6	54	318	13855	negative regulation of peptidyl-tyrosine phosphorylation
2889	0.00144	0.121	4	22	318	13855	regulation of immunoglobulin mediated immune response
6958	0.00144	0.121	4	22	318	13855	complement activation, classical pathway
48523	0.00144	0.121	116	3976	318	13855	negative regulation of cellular process
2637	0.00147	0.121	5	37	318	13855	regulation of immunoglobulin production
9177	0.00155	0.121	2	3	318	13855	pyrimidine deoxyribonucleoside monophosphate biosynthetic process
51664	0.00155	0.121	2	3	318	13855	nuclear pore localization
2378	0.00155	0.121	2	3	318	13855	immunoglobulin biosynthetic process
2714	0.00155	0.121	2	3	318	13855	positive regulation of B cell mediated immunity
33345	0.00155	0.121	2	3	318	13855	asparagine catabolic process via L-aspartate
2925	0.00155	0.121	2	3	318	13855	positive regulation of humoral immune response mediated by circulating immunoglobulin
2891	0.00155	0.121	2	3	318	13855	positive regulation of immunoglobulin mediated immune response
48298	0.00155	0.121	2	3	318	13855	positive regulation of isotype switching to IgA isotypes
6530	0.00155	0.121	2	3	318	13855	asparagine catabolic process
32258	0.00155	0.121	2	3	318	13855	CVT pathway
31081	0.00155	0.121	2	3	318	13855	nuclear pore distribution
70192	0.00166	0.121	5	38	318	13855	chromosome organization involved in meiosis
7129	0.00166	0.121	5	38	318	13855	synapsis
2712	0.00171	0.121	4	23	318	13855	regulation of B cell mediated immunity
6699	0.00171	0.121	4	23	318	13855	bile acid biosynthetic process
9143	0.00172	0.121	3	11	318	13855	nucleoside triphosphate catabolic process
46618	0.00172	0.121	3	11	318	13855	drug export
8344	0.00199	0.135	10	146	318	13855	adult locomotory behavior
2455	0.00201	0.135	4	24	318	13855	humoral immune response mediated by circulating immunoglobulin
6720	0.00209	0.135	10	147	318	13855	isoprenoid metabolic process
50873	0.0021	0.135	5	40	318	13855	brown fat cell differentiation
45058	0.0021	0.135	5	40	318	13855	T cell selection
32879	0.00227	0.143	76	2431	318	13855	regulation of localization
1952	0.00255	0.15	10	151	318	13855	regulation of cell-matrix adhesion
45664	0.00262	0.15	30	759	318	13855	regulation of neuron differentiation
10953	0.00268	0.15	6	61	318	13855	regulation of protein maturation by peptide bond cleavage
6629	0.00273	0.15	43	1213	318	13855	lipid metabolic process
46640	0.00273	0.15	4	26	318	13855	regulation of alpha-beta T cell proliferation
50767	0.00277	0.15	34	898	318	13855	regulation of neurogenesis
6470	0.00284	0.15	11	179	318	13855	protein amino acid dephosphorylation
42445	0.0029	0.15	12	206	318	13855	hormone metabolic process
9176	0.00306	0.15	2	4	318	13855	pyrimidine deoxyribonucleoside monophosphate metabolic process
8228	0.00306	0.15	2	4	318	13855	opsonization
71250	0.00306	0.15	2	4	318	13855	cellular response to nitrite
51315	0.00306	0.15	2	4	318	13855	attachment of spindle microtubules to kinetochore involved in mitotic sister chromatid segregation
80033	0.00306	0.15	2	4	318	13855	response to nitrite
3290	0.00306	0.15	2	4	318	13855	atrial septum secundum morphogenesis
48681	0.00306	0.15	2	4	318	13855	negative regulation of axon regeneration
48296	0.00306	0.15	2	4	318	13855	regulation of isotype switching to IgA isotypes
46078	0.00306	0.15	2	4	318	13855	dUMP metabolic process
9582	0.00314	0.152	12	208	318	13855	detection of abiotic stimulus
16311	0.00332	0.159	15	294	318	13855	dephosphorylation
1708	0.00341	0.161	8	108	318	13855	cell fate specification
51960	0.00355	0.165	37	1017	318	13855	regulation of nervous system development
60600	0.00361	0.165	4	28	318	13855	dichotomous subdivision of an epithelial terminal unit
60666	0.00361	0.165	3	14	318	13855	dichotomous subdivision of terminal units involved in salivary gland branching
21953	0.00389	0.175	15	299	318	13855	central nervous system neuron differentiation
10001	0.00396	0.176	13	242	318	13855	glial cell differentiation
30154	0.00433	0.19	112	3933	318	13855	cell differentiation
21979	0.00444	0.19	3	15	318	13855	hypothalamus cell differentiation
22008	0.00461	0.19	67	2148	318	13855	neurogenesis
6082	0.00462	0.19	33	893	318	13855	organic acid metabolic process
10623	0.00466	0.19	4	30	318	13855	developmental programmed cell death
21781	0.00466	0.19	4	30	318	13855	glial cell fate commitment
32332	0.00466	0.19	4	30	318	13855	positive regulation of chondrocyte differentiation
48468	0.00473	0.19	70	2266	318	13855	cell development
9581	0.00474	0.19	12	219	318	13855	detection of external stimulus
48519	0.00476	0.19	122	4356	318	13855	negative regulation of biological process
1501	0.00493	0.19	30	793	318	13855	skeletal system development
30242	0.00502	0.19	2	5	318	13855	peroxisome degradation
48304	0.00502	0.19	2	5	318	13855	positive regulation of isotype switching to IgG isotypes
48302	0.00502	0.19	2	5	318	13855	regulation of isotype switching to IgG isotypes
6933	0.00502	0.19	2	5	318	13855	negative regulation of cell adhesion involved in substrate-bound cell migration
2697	0.0052	0.193	13	250	318	13855	regulation of immune effector process
70613	0.00533	0.193	6	70	318	13855	regulation of protein processing
14902	0.00533	0.193	6	70	318	13855	myotube differentiation
9812	0.00537	0.193	3	16	318	13855	flavonoid metabolic process
50865	0.00539	0.193	21	497	318	13855	regulation of cell activation
60348	0.00541	0.193	20	465	318	13855	bone development
21761	0.00548	0.194	9	142	318	13855	limbic system development
35335	0.00553	0.194	8	117	318	13855	peptidyl-tyrosine dephosphorylation
9653	0.00565	0.194	89	3032	318	13855	anatomical structure morphogenesis
122	0.00571	0.194	31	836	318	13855	negative regulation of transcription from RNA polymerase II promoter
61178	0.00572	0.194	6	71	318	13855	regulation of insulin secretion involved in cellular response to glucose stimulus
43436	0.00582	0.194	32	872	318	13855	oxoacid metabolic process
19752	0.00582	0.194	32	872	318	13855	carboxylic acid metabolic process
48864	0.00585	0.194	11	197	318	13855	stem cell development
132	0.0059	0.194	4	32	318	13855	establishment of mitotic spindle orientation
6929	0.00611	0.199	5	51	318	13855	substrate-bound cell migration
9698	0.00641	0.203	3	17	318	13855	phenylpropanoid metabolic process
21854	0.00659	0.203	4	33	318	13855	hypothalamus development
40001	0.00659	0.203	4	33	318	13855	establishment of mitotic spindle localization
51653	0.00664	0.203	5	52	318	13855	spindle localization
34754	0.00675	0.203	8	121	318	13855	cellular hormone metabolic process
48869	0.00691	0.203	115	4112	318	13855	cellular developmental process
48812	0.00697	0.203	32	883	318	13855	neuron projection morphogenesis
2700	0.00699	0.203	6	74	318	13855	regulation of production of molecular mediator of immune response
46634	0.00699	0.203	6	74	318	13855	regulation of alpha-beta T cell activation
21602	0.0072	0.203	5	53	318	13855	cranial nerve morphogenesis
7411	0.00731	0.203	23	577	318	13855	axon guidance
70570	0.00734	0.203	4	34	318	13855	regulation of neuron projection regeneration
9204	0.00741	0.203	2	6	318	13855	deoxyribonucleoside triphosphate catabolic process
51552	0.00741	0.203	2	6	318	13855	flavone metabolic process
51612	0.00741	0.203	2	6	318	13855	negative regulation of serotonin uptake
51611	0.00741	0.203	2	6	318	13855	regulation of serotonin uptake
1915	0.00741	0.203	2	6	318	13855	negative regulation of T cell mediated cytotoxicity
44268	0.00741	0.203	2	6	318	13855	multicellular organismal protein metabolic process
10452	0.00741	0.203	2	6	318	13855	histone H3-K36 methylation
21913	0.00741	0.203	2	6	318	13855	regulation of transcription from RNA polymerase II promoter involved in ventral spinal cord interneuron specification
50770	0.00741	0.203	12	232	318	13855	regulation of axonogenesis
42326	0.00741	0.203	12	232	318	13855	negative regulation of phosphorylation
21879	0.00745	0.203	6	75	318	13855	forebrain neuron differentiation
42532	0.00757	0.203	3	18	318	13855	negative regulation of tyrosine phosphorylation of STAT protein
31953	0.00757	0.203	3	18	318	13855	negative regulation of protein amino acid autophosphorylation
9605	0.00776	0.206	42	1250	318	13855	response to external stimulus
1933	0.00782	0.206	11	205	318	13855	negative regulation of protein amino acid phosphorylation
21543	0.00785	0.206	13	263	318	13855	pallium development
21872	0.00815	0.21	7	100	318	13855	generation of neurons in the forebrain
51146	0.00816	0.21	17	387	318	13855	striated muscle cell differentiation
42180	0.00816	0.21	32	893	318	13855	cellular ketone metabolic process
46635	0.00841	0.215	5	55	318	13855	positive regulation of alpha-beta T cell activation
48667	0.0086	0.218	31	861	318	13855	cell morphogenesis involved in neuron differentiation
42127	0.00881	0.218	54	1709	318	13855	regulation of cell proliferation
21559	0.00884	0.218	3	19	318	13855	trigeminal nerve development
6883	0.00884	0.218	3	19	318	13855	cellular sodium ion homeostasis
71333	0.00894	0.218	8	127	318	13855	cellular response to glucose stimulus
50730	0.00897	0.218	11	209	318	13855	regulation of peptidyl-tyrosine phosphorylation
50871	0.00898	0.218	6	78	318	13855	positive regulation of B cell activation
42572	0.00899	0.218	4	36	318	13855	retinol metabolic process
60021	0.00917	0.221	9	154	318	13855	palate development
48666	0.00956	0.222	42	1266	318	13855	neuron development
60284	0.00957	0.222	37	1083	318	13855	regulation of cell development
16236	0.00975	0.222	5	57	318	13855	macroautophagy
44283	0.00989	0.222	26	695	318	13855	small molecule biosynthetic process
32851	0.0101	0.222	6	80	318	13855	positive regulation of Rab GTPase activity
51581	0.0102	0.222	2	7	318	13855	negative regulation of neurotransmitter uptake
72201	0.0102	0.222	2	7	318	13855	negative regulation of mesenchymal cell proliferation
3289	0.0102	0.222	2	7	318	13855	atrial septum primum morphogenesis
30718	0.0102	0.222	2	7	318	13855	germ-line stem cell maintenance
6528	0.0102	0.222	2	7	318	13855	asparagine metabolic process
45588	0.0102	0.222	2	7	318	13855	positive regulation of gamma-delta T cell differentiation
46645	0.0102	0.222	2	7	318	13855	positive regulation of gamma-delta T cell activation
15722	0.0102	0.222	2	7	318	13855	canalicular bile acid transport
2711	0.0102	0.222	3	20	318	13855	positive regulation of T cell mediated immunity
21521	0.0102	0.222	3	20	318	13855	ventral spinal cord interneuron specification
48505	0.0102	0.222	3	20	318	13855	regulation of timing of cell differentiation
46641	0.0102	0.222	3	20	318	13855	positive regulation of alpha-beta T cell proliferation
31175	0.0105	0.225	35	1017	318	13855	neuron projection development
18	0.0105	0.225	5	58	318	13855	regulation of DNA recombination
71326	0.0107	0.226	8	131	318	13855	cellular response to monosaccharide stimulus
71331	0.0107	0.226	8	131	318	13855	cellular response to hexose stimulus
10563	0.0108	0.226	12	244	318	13855	negative regulation of phosphorus metabolic process
48863	0.0108	0.226	12	244	318	13855	stem cell differentiation
45936	0.0108	0.226	12	244	318	13855	negative regulation of phosphate metabolic process
51294	0.0109	0.226	4	38	318	13855	establishment of spindle orientation
16053	0.0111	0.229	13	275	318	13855	organic acid biosynthetic process
46394	0.0111	0.229	13	275	318	13855	carboxylic acid biosynthetic process
9308	0.0112	0.229	27	737	318	13855	amine metabolic process
8045	0.0112	0.229	5	59	318	13855	motor axon guidance
45596	0.0114	0.23	27	738	318	13855	negative regulation of cell differentiation
48013	0.0116	0.234	8	133	318	13855	ephrin receptor signaling pathway
50855	0.0117	0.235	3	21	318	13855	regulation of B cell receptor signaling pathway
32990	0.0121	0.24	37	1100	318	13855	cell part morphogenesis
30178	0.0122	0.242	12	248	318	13855	negative regulation of Wnt receptor signaling pathway
902	0.0125	0.245	44	1362	318	13855	cell morphogenesis
21954	0.0126	0.245	8	135	318	13855	central nervous system neuron development
32313	0.0127	0.245	6	84	318	13855	regulation of Rab GTPase activity
32483	0.0127	0.245	6	84	318	13855	regulation of Rab protein signal transduction
45577	0.013	0.245	4	40	318	13855	regulation of B cell differentiation
7409	0.0131	0.245	28	782	318	13855	axonogenesis
44255	0.0132	0.245	33	961	318	13855	cellular lipid metabolic process
9211	0.0134	0.245	2	8	318	13855	pyrimidine deoxyribonucleoside triphosphate metabolic process
60164	0.0134	0.245	2	8	318	13855	regulation of timing of neuron differentiation
1911	0.0134	0.245	2	8	318	13855	negative regulation of leukocyte mediated cytotoxicity
3284	0.0134	0.245	2	8	318	13855	septum primum development
21856	0.0134	0.245	2	8	318	13855	hypothalamic tangential migration using cell-axon interactions
21824	0.0134	0.245	2	8	318	13855	cerebral cortex tangential migration using cell-axon interactions
21828	0.0134	0.245	2	8	318	13855	gonadotrophin-releasing hormone neuronal migration to the hypothalamus
31342	0.0134	0.245	2	8	318	13855	negative regulation of cell killing
31284	0.0134	0.245	2	8	318	13855	positive regulation of guanylate cyclase activity
904	0.0141	0.256	36	1075	318	13855	cell morphogenesis involved in differentiation
46320	0.0141	0.256	4	41	318	13855	regulation of fatty acid oxidation
21537	0.0143	0.258	16	379	318	13855	telencephalon development
30182	0.0144	0.258	48	1525	318	13855	neuron differentiation
1568	0.0147	0.259	24	649	318	13855	blood vessel development
48732	0.0149	0.259	18	446	318	13855	gland development
71322	0.0149	0.259	8	139	318	13855	cellular response to carbohydrate stimulus
10171	0.0149	0.259	6	87	318	13855	body morphogenesis
32989	0.0151	0.259	48	1529	318	13855	cellular component morphogenesis
48699	0.0151	0.259	61	2030	318	13855	generation of neurons
9068	0.0151	0.259	3	23	318	13855	aspartate family amino acid catabolic process
60413	0.0151	0.259	3	23	318	13855	atrial septum morphogenesis
1678	0.0151	0.259	3	23	318	13855	cellular glucose homeostasis
40034	0.0151	0.259	3	23	318	13855	regulation of development, heterochronic
16052	0.0152	0.259	10	196	318	13855	carbohydrate catabolic process
6956	0.0154	0.26	4	42	318	13855	complement activation
42475	0.0157	0.26	6	88	318	13855	odontogenesis of dentine-containing tooth
48858	0.016	0.26	35	1048	318	13855	cell projection morphogenesis
43154	0.016	0.26	7	114	318	13855	negative regulation of caspase activity
50793	0.0162	0.26	72	2471	318	13855	regulation of developmental process
9628	0.0166	0.26	35	1051	318	13855	response to abiotic stimulus
19674	0.0166	0.26	4	43	318	13855	NAD metabolic process
2541	0.0166	0.26	4	43	318	13855	activation of plasma proteins involved in acute inflammatory response
6366	0.0169	0.26	33	979	318	13855	transcription from RNA polymerase II promoter
10605	0.0169	0.26	59	1964	318	13855	negative regulation of macromolecule metabolic process
60579	0.017	0.26	3	24	318	13855	ventral spinal cord interneuron fate commitment
2820	0.017	0.26	3	24	318	13855	negative regulation of adaptive immune response
40037	0.017	0.26	3	24	318	13855	negative regulation of fibroblast growth factor receptor signaling pathway
46621	0.017	0.26	3	24	318	13855	negative regulation of organ growth
43201	0.017	0.26	2	9	318	13855	response to leucine
9223	0.017	0.26	2	9	318	13855	pyrimidine deoxyribonucleotide catabolic process
9221	0.017	0.26	2	9	318	13855	pyrimidine deoxyribonucleotide biosynthetic process
1916	0.017	0.26	2	9	318	13855	positive regulation of T cell mediated cytotoxicity
2922	0.017	0.26	2	9	318	13855	positive regulation of humoral immune response
2923	0.017	0.26	2	9	318	13855	regulation of humoral immune response mediated by circulating immunoglobulin
21888	0.017	0.26	2	9	318	13855	hypothalamus gonadotrophin-releasing hormone neuron development
21886	0.017	0.26	2	9	318	13855	hypothalamus gonadotrophin-releasing hormone neuron differentiation
6104	0.017	0.26	2	9	318	13855	succinyl-CoA metabolic process
48539	0.017	0.26	2	9	318	13855	bone marrow development
7021	0.017	0.26	2	9	318	13855	tubulin complex assembly
51239	0.0171	0.261	85	2999	318	13855	regulation of multicellular organismal process
10629	0.0173	0.262	44	1390	318	13855	negative regulation of gene expression
60411	0.0174	0.262	6	90	318	13855	cardiac septum morphogenesis
42692	0.0174	0.262	20	521	318	13855	muscle cell differentiation
2706	0.0176	0.265	5	66	318	13855	regulation of lymphocyte mediated immunity
30097	0.0187	0.28	26	734	318	13855	hemopoiesis
48813	0.0191	0.283	6	92	318	13855	dendrite morphogenesis
10543	0.0194	0.283	4	45	318	13855	regulation of platelet activation
48821	0.0194	0.283	4	45	318	13855	erythrocyte development
50867	0.0194	0.283	13	296	318	13855	positive regulation of cell activation
16051	0.0194	0.283	13	296	318	13855	carbohydrate biosynthetic process
9612	0.0194	0.283	11	234	318	13855	response to mechanical stimulus
45165	0.0198	0.283	15	361	318	13855	cell fate commitment
1944	0.0198	0.283	24	667	318	13855	vasculature development
45892	0.0203	0.283	38	1178	318	13855	negative regulation of transcription, DNA-dependent
48532	0.0209	0.283	4	46	318	13855	anatomical structure arrangement
271	0.0209	0.283	8	148	318	13855	polysaccharide biosynthetic process
2244	0.0209	0.283	8	148	318	13855	hemopoietic progenitor cell differentiation
43457	0.0209	0.283	2	10	318	13855	regulation of cellular respiration
71455	0.0209	0.283	2	10	318	13855	cellular response to hyperoxia
2710	0.0209	0.283	2	10	318	13855	negative regulation of T cell mediated immunity
42518	0.0209	0.283	2	10	318	13855	negative regulation of tyrosine phosphorylation of Stat3 protein
34770	0.0209	0.283	2	10	318	13855	histone H4-K20 methylation
45586	0.0209	0.283	2	10	318	13855	regulation of gamma-delta T cell differentiation
46643	0.0209	0.283	2	10	318	13855	regulation of gamma-delta T cell activation
31282	0.0209	0.283	2	10	318	13855	regulation of guanylate cyclase activity
7256	0.0209	0.283	2	10	318	13855	activation of JNKK activity
51496	0.021	0.283	5	69	318	13855	positive regulation of stress fiber assembly
60323	0.021	0.283	5	69	318	13855	head morphogenesis
61035	0.0211	0.283	6	94	318	13855	regulation of cartilage development
1912	0.0211	0.283	3	26	318	13855	positive regulation of leukocyte mediated cytotoxicity
1829	0.0211	0.283	3	26	318	13855	trophectodermal cell differentiation
33574	0.0211	0.283	3	26	318	13855	response to testosterone stimulus
32570	0.0211	0.283	3	26	318	13855	response to progesterone stimulus
45722	0.0211	0.283	3	26	318	13855	positive regulation of gluconeogenesis
45595	0.0215	0.284	55	1833	318	13855	regulation of cell differentiation
50789	0.0217	0.284	222	8914	318	13855	regulation of biological process
51606	0.0219	0.284	13	301	318	13855	detection of stimulus
22904	0.0221	0.284	6	95	318	13855	respiratory electron transport chain
2673	0.0222	0.284	5	70	318	13855	regulation of acute inflammatory response
50864	0.0224	0.284	7	122	318	13855	regulation of B cell activation
30193	0.0224	0.284	7	122	318	13855	regulation of blood coagulation
51293	0.0224	0.284	4	47	318	13855	establishment of spindle localization
1502	0.0224	0.284	4	47	318	13855	cartilage condensation
65007	0.0225	0.284	236	9557	318	13855	biological regulation
51253	0.0227	0.284	39	1225	318	13855	negative regulation of RNA metabolic process
44281	0.0227	0.284	72	2511	318	13855	small molecule metabolic process
10817	0.0229	0.284	14	335	318	13855	regulation of hormone levels
71602	0.023	0.284	1	1	318	13855	phytosphingosine biosynthetic process
60116	0.023	0.284	1	1	318	13855	vestibular receptor cell morphogenesis
33609	0.023	0.284	1	1	318	13855	oxalate metabolic process
34516	0.023	0.284	1	1	318	13855	response to vitamin B6
21993	0.023	0.284	1	1	318	13855	initiation of neural tube closure
5998	0.023	0.284	1	1	318	13855	xylulose catabolic process
6653	0.023	0.284	1	1	318	13855	lecithin metabolic process
32679	0.023	0.284	1	1	318	13855	regulation of TRAIL production
45556	0.023	0.284	1	1	318	13855	positive regulation of TRAIL biosynthetic process
45554	0.023	0.284	1	1	318	13855	regulation of TRAIL biosynthetic process
6671	0.023	0.284	1	1	318	13855	phytosphingosine metabolic process
22900	0.0231	0.285	6	96	318	13855	electron transport chain
6027	0.0234	0.287	5	71	318	13855	glycosaminoglycan catabolic process
7628	0.0234	0.287	5	71	318	13855	adult walking behavior
6519	0.0237	0.289	21	573	318	13855	cellular amino acid and derivative metabolic process
50854	0.024	0.29	4	48	318	13855	regulation of antigen receptor-mediated signaling pathway
30890	0.024	0.29	4	48	318	13855	positive regulation of B cell proliferation
45333	0.0241	0.29	8	152	318	13855	cellular respiration
55117	0.0242	0.29	6	97	318	13855	regulation of cardiac muscle contraction
16481	0.0242	0.29	38	1193	318	13855	negative regulation of transcription
35467	0.0249	0.295	32	972	318	13855	negative regulation of signaling pathway
6091	0.0249	0.295	16	405	318	13855	generation of precursor metabolites and energy
9892	0.0251	0.295	62	2125	318	13855	negative regulation of metabolic process
9157	0.0252	0.295	2	11	318	13855	deoxyribonucleoside monophosphate biosynthetic process
21637	0.0252	0.295	2	11	318	13855	trigeminal nerve structural organization
6244	0.0252	0.295	2	11	318	13855	pyrimidine nucleotide catabolic process
50852	0.0253	0.295	6	98	318	13855	T cell receptor signaling pathway
6766	0.0254	0.295	10	213	318	13855	vitamin metabolic process
9065	0.0257	0.295	3	28	318	13855	glutamine family amino acid catabolic process
21604	0.0257	0.295	3	28	318	13855	cranial nerve structural organization
21514	0.0257	0.295	3	28	318	13855	ventral spinal cord interneuron differentiation
55078	0.0257	0.295	3	28	318	13855	sodium ion homeostasis
31343	0.0257	0.295	3	28	318	13855	positive regulation of cell killing
8206	0.0257	0.295	4	49	318	13855	bile acid metabolic process
32330	0.0261	0.299	5	73	318	13855	regulation of chondrocyte differentiation
42129	0.0271	0.31	7	127	318	13855	regulation of T cell proliferation
7127	0.0275	0.313	5	74	318	13855	meiosis I
50818	0.0282	0.315	7	128	318	13855	regulation of coagulation
10765	0.0282	0.315	3	29	318	13855	positive regulation of sodium ion transport
2709	0.0282	0.315	3	29	318	13855	regulation of T cell mediated immunity
2824	0.0282	0.315	3	29	318	13855	positive regulation of adaptive immune response based on somatic recombination of immune receptors built from immunoglobulin superfamily domains
3283	0.0282	0.315	3	29	318	13855	atrial septum development
42403	0.0282	0.315	3	29	318	13855	thyroid hormone metabolic process
10810	0.0284	0.317	10	217	318	13855	regulation of cell-substrate adhesion
50771	0.0289	0.321	5	75	318	13855	negative regulation of axonogenesis
30204	0.0289	0.321	5	75	318	13855	chondroitin sulfate metabolic process
16358	0.0294	0.323	8	158	318	13855	dendrite development
9162	0.0298	0.323	2	12	318	13855	deoxyribonucleoside monophosphate metabolic process
8608	0.0298	0.323	2	12	318	13855	attachment of spindle microtubules to kinetochore
51292	0.0298	0.323	2	12	318	13855	nuclear pore complex assembly
42524	0.0298	0.323	2	12	318	13855	negative regulation of tyrosine phosphorylation of Stat5 protein
21855	0.0298	0.323	2	12	318	13855	hypothalamus cell migration
21798	0.0298	0.323	2	12	318	13855	forebrain dorsal/ventral pattern formation
21636	0.0298	0.323	2	12	318	13855	trigeminal nerve morphogenesis
272	0.03	0.324	6	102	318	13855	polysaccharide catabolic process
6026	0.0304	0.327	5	76	318	13855	aminoglycan catabolic process
42100	0.0308	0.33	3	30	318	13855	B cell proliferation
6855	0.0308	0.33	3	30	318	13855	drug transmembrane transport
19217	0.0312	0.334	6	103	318	13855	regulation of fatty acid metabolic process
19827	0.0314	0.335	9	190	318	13855	stem cell maintenance
7398	0.032	0.34	15	384	318	13855	ectoderm development
22029	0.0325	0.344	7	132	318	13855	telencephalon cell migration
43200	0.0325	0.344	6	104	318	13855	response to amino acid stimulus
2696	0.0328	0.344	12	286	318	13855	positive regulation of leukocyte activation
21846	0.0331	0.344	4	53	318	13855	cell proliferation in forebrain
21772	0.0334	0.344	5	78	318	13855	olfactory bulb development
10648	0.0335	0.344	34	1071	318	13855	negative regulation of cell communication
30878	0.0335	0.344	3	31	318	13855	thyroid gland development
32956	0.0337	0.344	13	320	318	13855	regulation of actin cytoskeleton organization
45665	0.0339	0.344	6	105	318	13855	negative regulation of neuron differentiation
8284	0.034	0.344	31	960	318	13855	positive regulation of cell proliferation
8283	0.034	0.344	28	849	318	13855	cell proliferation
9314	0.034	0.344	19	525	318	13855	response to radiation
21987	0.0342	0.344	9	193	318	13855	cerebral cortex development
48592	0.0345	0.344	11	256	318	13855	eye morphogenesis
70231	0.0347	0.344	2	13	318	13855	T cell apoptosis
60732	0.0347	0.344	2	13	318	13855	positive regulation of inositol phosphate biosynthetic process
1914	0.0347	0.344	2	13	318	13855	regulation of T cell mediated cytotoxicity
34497	0.0347	0.344	2	13	318	13855	protein localization to pre-autophagosomal structure
21796	0.0347	0.344	2	13	318	13855	cerebral cortex regionalization
21785	0.0347	0.344	2	13	318	13855	branchiomotor neuron axon guidance
45820	0.0347	0.344	2	13	318	13855	negative regulation of glycolysis
46134	0.0347	0.344	2	13	318	13855	pyrimidine nucleoside biosynthetic process
55007	0.0349	0.344	7	134	318	13855	cardiac muscle cell differentiation
51093	0.0349	0.344	30	925	318	13855	negative regulation of developmental process
2684	0.035	0.344	23	669	318	13855	positive regulation of immune system process
33077	0.0351	0.344	5	79	318	13855	T cell differentiation in the thymus
42102	0.0351	0.344	5	79	318	13855	positive regulation of T cell proliferation
32233	0.0351	0.344	5	79	318	13855	positive regulation of actin filament bundle assembly
48708	0.0351	0.344	4	54	318	13855	astrocyte differentiation
30155	0.0351	0.344	18	492	318	13855	regulation of cell adhesion
50870	0.0352	0.344	9	194	318	13855	positive regulation of T cell activation
10959	0.0359	0.348	13	323	318	13855	regulation of metal ion transport
21885	0.0361	0.348	7	135	318	13855	forebrain cell migration
45444	0.0361	0.348	7	135	318	13855	fat cell differentiation
10551	0.0364	0.348	3	32	318	13855	regulation of gene-specific transcription from RNA polymerase II promoter
48841	0.0364	0.348	3	32	318	13855	regulation of axon extension involved in axon guidance
51893	0.0367	0.348	5	80	318	13855	regulation of focal adhesion assembly
50654	0.0367	0.348	5	80	318	13855	chondroitin sulfate proteoglycan metabolic process
90109	0.0367	0.348	5	80	318	13855	regulation of cell-substrate junction assembly
21988	0.0367	0.348	5	80	318	13855	olfactory lobe development
7435	0.0372	0.348	4	55	318	13855	salivary gland morphogenesis
1101	0.0373	0.348	7	136	318	13855	response to acid
48534	0.0376	0.348	27	820	318	13855	hemopoietic or lymphoid organ development
48856	0.0376	0.348	142	5494	318	13855	anatomical structure development
46651	0.0384	0.348	5	81	318	13855	lymphocyte proliferation
90090	0.0393	0.348	9	198	318	13855	negative regulation of canonical Wnt receptor signaling pathway
42594	0.0393	0.348	9	198	318	13855	response to starvation
8209	0.0394	0.348	3	33	318	13855	androgen metabolic process
55081	0.0394	0.348	3	33	318	13855	anion homeostasis
60412	0.0394	0.348	4	56	318	13855	ventricular septum morphogenesis
6776	0.0394	0.348	4	56	318	13855	vitamin A metabolic process
42110	0.0397	0.348	11	262	318	13855	T cell activation
8016	0.0398	0.348	10	230	318	13855	regulation of heart contraction
9130	0.0398	0.348	2	14	318	13855	pyrimidine nucleoside monophosphate biosynthetic process
60385	0.0398	0.348	2	14	318	13855	axonogenesis involved in innervation
71636	0.0398	0.348	2	14	318	13855	positive regulation of transforming growth factor-beta production
60024	0.0398	0.348	2	14	318	13855	rhythmic synaptic transmission
50832	0.0398	0.348	2	14	318	13855	defense response to fungus
42535	0.0398	0.348	2	14	318	13855	positive regulation of tumor necrosis factor biosynthetic process
21860	0.0398	0.348	2	14	318	13855	pyramidal neuron development
7442	0.0398	0.348	2	14	318	13855	hindgut morphogenesis
2699	0.0402	0.348	5	82	318	13855	positive regulation of immune effector process
32409	0.0402	0.348	5	82	318	13855	regulation of transporter activity
35270	0.0404	0.348	9	199	318	13855	endocrine system development
31641	0.0416	0.348	4	57	318	13855	regulation of myelination
32943	0.042	0.348	5	83	318	13855	mononuclear cell proliferation
1910	0.0424	0.348	3	34	318	13855	regulation of leukocyte mediated cytotoxicity
2708	0.0424	0.348	3	34	318	13855	positive regulation of lymphocyte mediated immunity
21783	0.0424	0.348	3	34	318	13855	preganglionic parasympathetic nervous system development
46426	0.0424	0.348	3	34	318	13855	negative regulation of JAK-STAT cascade
22407	0.0426	0.348	7	140	318	13855	regulation of cell-cell adhesion
48583	0.0432	0.348	43	1440	318	13855	regulation of response to stimulus
6796	0.0433	0.348	44	1479	318	13855	phosphate metabolic process
6793	0.0433	0.348	44	1479	318	13855	phosphorus metabolic process
51172	0.0435	0.348	41	1363	318	13855	negative regulation of nitrogen compound metabolic process
21545	0.0439	0.348	5	84	318	13855	cranial nerve development
43255	0.0442	0.348	6	112	318	13855	regulation of carbohydrate biosynthetic process
3151	0.0442	0.348	6	112	318	13855	outflow tract morphogenesis
6959	0.0442	0.348	6	112	318	13855	humoral immune response
51251	0.0445	0.348	11	267	318	13855	positive regulation of lymphocyte activation
44106	0.0451	0.348	17	472	318	13855	cellular amine metabolic process
51674	0.0451	0.348	33	1060	318	13855	localization of cell
48870	0.0451	0.348	33	1060	318	13855	cell motility
70257	0.0453	0.348	2	15	318	13855	positive regulation of mucus secretion
9129	0.0453	0.348	2	15	318	13855	pyrimidine nucleoside monophosphate metabolic process
43562	0.0453	0.348	2	15	318	13855	cellular response to nitrogen levels
9435	0.0453	0.348	2	15	318	13855	NAD biosynthetic process
50857	0.0453	0.348	2	15	318	13855	positive regulation of antigen receptor-mediated signaling pathway
3149	0.0453	0.348	2	15	318	13855	membranous septum morphogenesis
21859	0.0453	0.348	2	15	318	13855	pyramidal neuron differentiation
48387	0.0453	0.348	2	15	318	13855	negative regulation of retinoic acid receptor signaling pathway
6995	0.0453	0.348	2	15	318	13855	cellular response to nitrogen starvation
55064	0.0453	0.348	2	15	318	13855	chloride ion homeostasis
46931	0.0453	0.348	2	15	318	13855	pore complex assembly
70495	0.0454	0.348	1	2	318	13855	negative regulation of thrombin receptor signaling pathway
70494	0.0454	0.348	1	2	318	13855	regulation of thrombin receptor signaling pathway
60981	0.0454	0.348	1	2	318	13855	cell migration involved in coronary angiogenesis
60929	0.0454	0.348	1	2	318	13855	atrioventricular node cell fate commitment
60809	0.0454	0.348	1	2	318	13855	mesodermal to mesenchymal transition involved in gastrulation
70143	0.0454	0.348	1	2	318	13855	mitochondrial alanyl-tRNA aminoacylation
70094	0.0454	0.348	1	2	318	13855	positive regulation of glucagon secretion
60927	0.0454	0.348	1	2	318	13855	pacemaker cell fate commitment
60668	0.0454	0.348	1	2	318	13855	regulation of branching involved in salivary gland morphogenesis by extracellular matrix-epithelial cell signaling
16554	0.0454	0.348	1	2	318	13855	cytidine to uridine editing
51585	0.0454	0.348	1	2	318	13855	negative regulation of dopamine uptake
51621	0.0454	0.348	1	2	318	13855	regulation of norepinephrine uptake
51622	0.0454	0.348	1	2	318	13855	negative regulation of norepinephrine uptake
60299	0.0454	0.348	1	2	318	13855	negative regulation of sarcomere organization
60133	0.0454	0.348	1	2	318	13855	somatotropin secreting cell development
60118	0.0454	0.348	1	2	318	13855	vestibular receptor cell development
60114	0.0454	0.348	1	2	318	13855	vestibular receptor cell differentiation
51394	0.0454	0.348	1	2	318	13855	regulation of nerve growth factor receptor activity
10754	0.0454	0.348	1	2	318	13855	negative regulation of cGMP-mediated signaling
2528	0.0454	0.348	1	2	318	13855	regulation of vascular permeability involved in acute inflammatory response
32914	0.0454	0.348	1	2	318	13855	positive regulation of transforming growth factor-beta1 production
2605	0.0454	0.348	1	2	318	13855	negative regulation of dendritic cell antigen processing and presentation
2581	0.0454	0.348	1	2	318	13855	negative regulation of antigen processing and presentation of peptide or polysaccharide antigen via MHC class II
2578	0.0454	0.348	1	2	318	13855	negative regulation of antigen processing and presentation
10566	0.0454	0.348	1	2	318	13855	regulation of ketone biosynthetic process
3322	0.0454	0.348	1	2	318	13855	pancreatic A cell development
3165	0.0454	0.348	1	2	318	13855	cardiac Purkinje fiber development
3168	0.0454	0.348	1	2	318	13855	cardiac Purkinje fiber cell differentiation
3356	0.0454	0.348	1	2	318	13855	regulation of cilium beat frequency
34727	0.0454	0.348	1	2	318	13855	piecemeal microautophagy of nucleus
34397	0.0454	0.348	1	2	318	13855	telomere localization
21905	0.0454	0.348	1	2	318	13855	forebrain-midbrain boundary formation
21918	0.0454	0.348	1	2	318	13855	regulation of transcription from RNA polymerase II promoter involved in somatic motor neuron fate commitment
21917	0.0454	0.348	1	2	318	13855	somatic motor neuron fate commitment
48034	0.0454	0.348	1	2	318	13855	heme O biosynthetic process
48033	0.0454	0.348	1	2	318	13855	heme o metabolic process
47484	0.0454	0.348	1	2	318	13855	regulation of response to osmotic stress
6421	0.0454	0.348	1	2	318	13855	asparaginyl-tRNA aminoacylation
45141	0.0454	0.348	1	2	318	13855	meiotic telomere clustering
6781	0.0454	0.348	1	2	318	13855	succinyl-CoA pathway
46606	0.0454	0.348	1	2	318	13855	negative regulation of centrosome cycle
46600	0.0454	0.348	1	2	318	13855	negative regulation of centriole replication
16237	0.0454	0.348	1	2	318	13855	microautophagy
2705	0.0457	0.348	3	35	318	13855	positive regulation of leukocyte mediated immunity
21513	0.0457	0.348	3	35	318	13855	spinal cord dorsal/ventral patterning
6023	0.0458	0.348	6	113	318	13855	aminoglycan biosynthetic process
6024	0.0458	0.348	6	113	318	13855	glycosaminoglycan biosynthetic process
6942	0.0458	0.348	6	113	318	13855	regulation of striated muscle contraction
10975	0.0459	0.348	19	544	318	13855	regulation of neuron projection development
50777	0.0463	0.348	4	59	318	13855	negative regulation of immune response
42108	0.0463	0.348	4	59	318	13855	positive regulation of cytokine biosynthetic process
31294	0.0463	0.348	4	59	318	13855	lymphocyte costimulation
31295	0.0463	0.348	4	59	318	13855	T cell costimulation
30217	0.0463	0.348	8	173	318	13855	T cell differentiation
32787	0.0466	0.349	19	545	318	13855	monocarboxylic acid metabolic process
48705	0.0467	0.349	13	336	318	13855	skeletal system morphogenesis
15980	0.0467	0.349	13	336	318	13855	energy derivation by oxidation of organic compounds
9887	0.0474	0.353	45	1528	318	13855	organ morphogenesis
32970	0.0477	0.354	13	337	318	13855	regulation of actin filament-based process
45934	0.0477	0.354	40	1334	318	13855	negative regulation of nucleobase, nucleoside, nucleotide and nucleic acid metabolic process
9749	0.0484	0.358	9	206	318	13855	response to glucose stimulus
43648	0.0487	0.359	4	60	318	13855	dicarboxylic acid metabolic process
21955	0.0487	0.359	4	60	318	13855	central nervous system neuron axonogenesis
7431	0.0487	0.359	4	60	318	13855	salivary gland development
43586	0.049	0.359	3	36	318	13855	tongue development
2821	0.049	0.359	3	36	318	13855	positive regulation of adaptive immune response
31341	0.049	0.359	3	36	318	13855	regulation of cell killing
48814	0.0492	0.359	6	115	318	13855	regulation of dendrite morphogenesis
60349	0.0498	0.363	7	145	318	13855	bone morphogenesis

## Sheet: Table S6
Table S6: Go enrichment for the upper bin of gene body non-CpG methylation
GO-ID	p-value	corr p-value	x	n	X	N	Description
2250	1.0605e-06	0.0023156	15	141	324	13855	adaptive immune response
71560	2.1047e-06	0.0023156	10	64	324	13855	cellular response to transforming growth factor beta stimulus
71559	2.4365e-06	0.0023156	10	65	324	13855	response to transforming growth factor beta stimulus
6957	2.7909e-06	0.0023156	5	11	324	13855	complement activation, alternative pathway
2460	3.1098e-06	0.0023156	13	116	324	13855	adaptive immune response based on somatic recombination of immune receptors built from immunoglobulin superfamily domains
2443	4.1174e-06	0.0025548	15	157	324	13855	leukocyte mediated immunity
19724	1.891e-05	0.010057	9	65	324	13855	B cell mediated immunity
7155	4.1893e-05	0.016836	42	944	324	13855	cell adhesion
22610	4.1893e-05	0.016836	42	944	324	13855	biological adhesion
19835	4.5221e-05	0.016836	5	18	324	13855	cytolysis
46452	4.9811e-05	0.016859	3	4	324	13855	dihydrofolate metabolic process
6867	5.5153e-05	0.017111	4	10	324	13855	asparagine transport
71363	6.2375e-05	0.017863	13	153	324	13855	cellular response to growth factor stimulus
51605	8.0966e-05	0.021531	10	96	324	13855	protein maturation by peptide bond cleavage
16064	0.00010373	0.023956	8	63	324	13855	immunoglobulin mediated immune response
2252	0.00011701	0.023956	18	282	324	13855	immune effector process
51365	0.00012237	0.023956	3	5	324	13855	cellular response to potassium ion starvation
2347	0.00012237	0.023956	3	5	324	13855	response to tumor cell
6868	0.00012526	0.023956	4	12	324	13855	glutamine transport
6958	0.00012869	0.023956	5	22	324	13855	complement activation, classical pathway
2449	0.00013514	0.023958	10	102	324	13855	lymphocyte mediated immunity
15808	0.00017761	0.030057	4	13	324	13855	L-alanine transport
2455	0.00019989	0.032356	5	24	324	13855	humoral immune response mediated by circulating immunoglobulin
16485	0.00021596	0.032461	13	173	324	13855	protein processing
70848	0.00022859	0.032461	13	174	324	13855	response to growth factor stimulus
32755	0.00022922	0.032461	6	38	324	13855	positive regulation of interleukin-6 production
51604	0.00023541	0.032461	14	198	324	13855	protein maturation
6959	0.00029235	0.038872	10	112	324	13855	humoral immune response
32328	0.00032675	0.041948	4	15	324	13855	alanine transport
6956	0.00040269	0.049973	6	42	324	13855	complement activation
